# Supplementary material for: Integrated analysis of robust sex-biased gene signatures in human brain
Source: Biol Sex Differ. 2023 May 24;14:36. doi: 10.1186/s13293-023-00515-w (PMC10207743; doi:10.1186/s13293-023-00515-w)
Supplement: Supplementary file 1 — Additional file 1. List of published datasets used in this study. [file 13293_2023_515_MOESM1_ESM.xlsx]

## Sheet: Supplementary_file1
Brain	Datasets	Technique	Number of female samples	Number of male samples
AMY	GSE84422/GPL570	microarray	6	9
AMY	GSE25219/GPL5175	microarray	36	40
AMY	GSE25219/GPL5188	microarray	36	40
AMY	brain.span/gene.array.analysis	microarray	13	16
AMY	brain.span/gene.RNAseq.analysis	RNAseq	13	20
AMY	GTEx_brain	RNAseq	45	107
AMY	GSE45642	microarray	11	51
CBC	GSE46706/GPL5188_DE_raw	microarray	35	95
CBC	GSE46706/GPL5175_DE_raw_probeset	microarray	35	95
CBC	GSE25219/GPL5188	microarray	38	33
CBC	GSE25219/GPL5175	microarray	38	33
CBC	GSE36192	microarray	144	312
CBC	GSE2164/GPL91	microarray	7	6
CBC	GSE2164/GPL8300	microarray	8	9
CBC	GSE102556	RNAseq	9	13
CBC	Allen.brain.atlas/microarray.analysis	microarray	73	384
CBC	GSE44772	microarray	86	144
CBC	brain.span/gene.array.analysis	microarray	12	12
CBC	brain.span/gene.RNAseq.analysis	RNAseq	15	17
CBC	GTEx_brain	RNAseq	125	331
CBC	GSE35978	microarray	19	31
CBC	GSE45642	microarray	20	59
CC	GSE84422/GPL96	microarray	17	11
CC	GSE84422/GPL97	microarray	17	11
CC	GSE5281	microarray	7	15
CC	GSE2164/GPL91	microarray	5	5
CC	GSE2164/GPL8300	microarray	9	8
CC	GSE102556	RNAseq	7	8
CC	Allen.brain.atlas/microarray.analysis	microarray	25	125
CC	brain.span/gene.array.analysis	microarray	13	19
CC	brain.span/gene.RNAseq.analysis	RNAseq	12	20
CC	GTEx_brain	RNAseq	48	128
CC	GSE45642	microarray	28	96
FC	GSE46706/GPL5188_DE_raw	microarray	34	93
FC	GSE46706/GPL5175_DE_raw_probeset	microarray	34	93
FC	GSE25219/GPL5188	microarray	203	214
FC	GSE25219/GPL5175	microarray	203	214
FC	GSE11882	microarray	24	24
FC	GSE36192	microarray	145	310
FC	GSE84422/GPL96	microarray	33	25
FC	GSE84422/GPL97	microarray	33	25
FC	GSE30272	microarray	91	177
FC	GSE5281	microarray	14	20
FC	GSE2164/GPL8300	microarray	13	13
FC	GSE102556	RNAseq	18	26
FC	GSE36980	microarray	9	9
FC	GSE53890	microarray	21	20
FC	GSE5392	microarray	11	31
FC	Allen.brain.atlas/microarray.analysis	microarray	56	416
FC	GSE44772	microarray	86	144
FC	brain.span/gene.array.analysis	microarray	52	68
FC	brain.span/gene.RNAseq.analysis	RNAseq	56	71
FC	GSE13344/GPL5175	microarray	18	6
FC	GSE13344/GPL5188	microarray	18	6
FC	GSE30483/GPL5175	microarray	38	55
FC	GSE30483/GPL5188	microarray	38	55
FC	GSE17612	microarray	11	12
FC	GSE12654	microarray	6	9
FC	GSE12649	microarray	9	25
FC	BrainSeq phase I	RNAseq	105	215
FC	BrainSeq phase II	RNAseq	101	199
FC	GTEx_brain	RNAseq	56	153
FC	GSE33000	microarray	34	123
FC	GSE8919	microarray	17	25
FC	GSE131617/GPL5175	microarray	4	9
FC	GSE131617/GPL5188	microarray	4	9
FC	GSE87610	microarray	34	38
FC	GSE53987	microarray	9	10
FC	GSE60190	microarray	21	81
FC	GSE120340	microarray	3	7
FC	GSE21138	microarray	5	24
FC	GSE45642	microarray	43	118
HIP	GSE46706/GPL5188_DE_raw	microarray	30	92
HIP	GSE46706/GPL5175_DE_raw_probeset	microarray	30	92
HIP	GSE25219/GPL5188	microarray	40	42
HIP	GSE25219/GPL5175	microarray	40	42
HIP	GSE11882	microarray	20	23
HIP	GSE84422/GPL96	microarray	5	6
HIP	GSE84422/GPL97	microarray	5	6
HIP	GSE5281	microarray	7	16
HIP	GSE102556	RNAseq	7	12
HIP	GSE36980	microarray	5	5
HIP	Allen.brain.atlas/microarray.analysis	microarray	17	171
HIP	brain.span/gene.array.analysis	microarray	14	17
HIP	brain.span/gene.RNAseq.analysis	RNAseq	14	18
HIP	BrainSeq phase II	RNAseq	104	210
HIP	GTEx_brain	RNAseq	54	143
HIP	GSE53987	microarray	9	9
HIP	GSE44456	microarray	6	13
HIP	GSE45642	microarray	31	77
MED	GSE46706/GPL5188_DE_raw	microarray	31	88
MED	GSE46706/GPL5175_DE_raw_probeset	microarray	31	88
MED	Allen.brain.atlas/microarray.analysis	microarray	73	384
MED	GTEx_brain	RNAseq	57	102
OC	GSE46706/GPL5188_DE_raw	microarray	35	94
OC	GSE46706/GPL5175_DE_raw_probeset	microarray	35	94
OC	GSE25219/GPL5188	microarray	43	45
OC	GSE25219/GPL5175	microarray	43	40
OC	GSE84422/GPL96	microarray	7	6
OC	GSE84422/GPL97	microarray	7	6
OC	GSE5281	microarray	11	20
OC	Allen.brain.atlas/microarray.analysis	microarray	31	141
OC	GSE44772	microarray	86	144
OC	brain.span/gene.array.analysis	microarray	17	20
OC	brain.span/gene.RNAseq.analysis	RNAseq	18	20
PL	GSE25219/GPL5188	microarray	81	76
PL	GSE25219/GPL5175	microarray	81	76
PL	GSE11882	microarray	20	23
PL	GSE84422/GPL96	microarray	7	6
PL	GSE84422/GPL97	microarray	7	6
PL	Allen.brain.atlas/microarray.analysis	microarray	24	208
PL	brain.span/gene.array.analysis	microarray	26	32
PL	brain.span/gene.RNAseq.analysis	RNAseq	27	32
PL	GSE13344/GPL5175	microarray	12	4
PL	GSE13344/GPL5188	microarray	12	4
PL	GSE35978	microarray	15	35
STR	GSE46706/GPL5188_DE_raw	microarray	61	169
STR	GSE46706/GPL5175_DE_raw_probeset	microarray	61	169
STR	GSE25219/GPL5188	microarray	41	34
STR	GSE25219/GPL5175	microarray	41	34
STR	GSE84422/GPL570	microarray	6	7
STR	GSE84422/GPL96	microarray	13	7
STR	GSE84422/GPL97	microarray	13	7
STR	GSE102556	RNAseq	9	13
STR	Allen.brain.atlas/microarray.analysis	microarray	30	245
STR	brain.span/gene.array.analysis	microarray	13	14
STR	brain.span/gene.RNAseq.analysis	RNAseq	13	15
STR	GTEx_brain	RNAseq	214	712
STR	GSE53987	microarray	8	10
STR	GSE8397/GPL96	microarray	4	11
STR	GSE8397/GPL97	microarray	4	11
STR	GSE45642	microarray	38	98
TC	GSE46706/GPL5188_DE_raw	microarray	33	86
TC	GSE46706/GPL5175_DE_raw_probeset	microarray	33	86
TC	GSE25219/GPL5188	microarray	81	83
TC	GSE25219/GPL5175	microarray	81	83
TC	GSE11882	microarray	18	21
TC	GSE84422/GPL96	microarray	42	29
TC	GSE84422/GPL97	microarray	42	29
TC	GSE5281	microarray	19	32
TC	GSE36980	microarray	11	8
TC	Allen.brain.atlas/microarray.analysis	microarray	51	401
TC	brain.span/gene.array.analysis	microarray	43	50
TC	brain.span/gene.RNAseq.analysis	RNAseq	44	57
TC	GSE13344/GPL5175	microarray	12	4
TC	GSE13344/GPL5188	microarray	12	4
TC	GSE8919	microarray	65	80
TC	GSE131617/GPL5175	microarray	8	18
TC	GSE131617/GPL5188	microarray	8	18
THA	GSE46706/GPL5188_DE_raw	microarray	33	91
THA	GSE46706/GPL5175_DE_raw_probeset	microarray	33	91
THA	GSE25219/GPL5188	microarray	40	33
THA	GSE25219/GPL5175	microarray	40	33
THA	Allen.brain.atlas/microarray.analysis	microarray	31	275
THA	brain.span/gene.array.analysis	microarray	13	15
THA	brain.span/gene.RNAseq.analysis	RNAseq	14	15
