# Supplementary material for: Integrated analysis of robust sex-biased gene signatures in human brain
Source: Biol Sex Differ. 2023 May 24;14:36. doi: 10.1186/s13293-023-00515-w (PMC10207743; doi:10.1186/s13293-023-00515-w)
Supplement: Supplementary file 2 — Additional file 2. The table of female-biased gene in each brain regions with chromosome information and check-tick in all datasets used in this study. [file 13293_2023_515_MOESM2_ESM.xlsx]

## Sheet: AMY
	brain.span_microarray	brain.span_RNAseq	GSE25219_GPL5175	GSE25219_GPL5188	GSE45642	GSE84422_GPL570	GTEx_brain	SUM of overlap datasets	Gene	Chromosome
0	-	✔	✔	✔	-	✔	✔	5	JPX	X
1	✔	✔	-	✔	-	-	✔	4	ZFX	X
2	✔	-	✔	✔	-	-	✔	4	PNPLA4	X
3	✔	-	✔	✔	-	-	-	3	TAS2R50	12
4	✔	-	✔	✔	-	-	-	3	ANKRD49	11
5	✔	-	✔	✔	-	-	-	3	MSTN	2
6	✔	-	✔	✔	-	-	-	3	FCER1A	1
7	-	✔	-	-	✔	-	✔	3	XIST	X
8	-	-	✔	✔	-	-	✔	3	PUDP	X
9	-	-	✔	✔	✔	-	-	3	COL4A5	X
10	-	-	✔	✔	-	-	-	2	EGFR	7
11	-	-	✔	✔	-	-	-	2	ULBP1	6
12	-	-	✔	✔	-	-	-	2	RIMKLB	12
13	-	-	✔	✔	-	-	-	2	KITLG	12

## Sheet: CBC
	Allen.brain.atlas_microarray.analysis	brain.span_microarray	brain.span_RNAseq	GSE102556	GSE2164_GPL8300	GSE2164_GPL91	GSE25219_GPL5175	GSE25219_GPL5188	GSE35978	GSE36192	GSE44772	GSE45642	GSE46706_GPL5175_DE_raw_probeset	GSE46706_GPL5188_DE_raw	GTEx_brain	SUM of overlap datasets	Gene	Chromosome
0	✔	✔	✔	✔	-	-	-	✔	✔	✔	-	✔	✔	✔	✔	11	KDM6A	X
1	✔	-	✔	✔	✔	✔	-	-	-	✔	✔	✔	✔	-	✔	10	XIST	X
2	✔	✔	✔	✔	-	-	✔	✔	✔	-	-	-	✔	✔	✔	10	JPX	X
3	✔	✔	✔	✔	-	-	-	✔	✔	✔	-	-	-	✔	✔	9	ZFX	X
4	✔	✔	-	✔	-	-	✔	✔	✔	-	-	-	-	✔	✔	8	STS	X
5	-	✔	✔	✔	-	-	-	✔	✔	-	-	-	-	✔	✔	7	DDX3X	X
6	-	✔	-	✔	-	-	-	✔	✔	-	-	-	✔	✔	-	6	KDM5C	X
7	✔	-	-	-	-	-	-	-	✔	✔	-	✔	-	✔	✔	6	ART3	4
8	-	-	-	-	-	-	-	-	✔	-	✔	-	✔	✔	✔	5	SERPINA3	14
9	✔	✔	-	-	-	-	✔	✔	-	-	-	-	-	-	✔	5	NRSN1	6
10	✔	-	-	-	-	-	-	-	✔	-	-	-	✔	✔	✔	5	ESYT3	3
11	-	-	-	-	-	-	-	-	✔	-	-	-	✔	✔	✔	4	CP	3
12	-	-	-	-	-	-	-	-	✔	-	✔	-	✔	✔	-	4	MT1M	16
13	-	-	-	-	-	-	-	-	✔	-	-	-	✔	✔	✔	4	GCSAML	1
14	-	-	-	✔	-	-	-	-	-	-	✔	-	-	✔	✔	4	S100A8	1
15	-	-	-	-	-	-	✔	✔	-	✔	-	-	-	-	✔	4	PUDP	X
16	-	-	-	-	-	-	-	-	✔	✔	-	-	✔	✔	-	4	MT1X	16
17	-	-	-	-	-	-	✔	✔	-	-	-	✔	-	-	✔	4	ALCAM	3
18	✔	✔	-	-	-	-	-	-	✔	-	-	-	-	-	✔	4	KCNH7	2
19	✔	✔	-	-	-	-	✔	✔	-	-	-	-	-	-	-	4	SACS	13
20	✔	✔	-	-	-	-	✔	✔	-	-	-	-	-	-	-	4	ZNF91	19
21	-	✔	-	-	-	-	✔	✔	-	-	-	-	-	-	-	3	PPFIA2	12
22	-	-	-	-	-	-	✔	✔	✔	-	-	-	-	-	-	3	CHL1	3
23	-	-	-	-	-	-	✔	✔	-	-	-	✔	-	-	-	3	SCN3A	2
24	-	-	-	-	-	-	✔	✔	-	-	-	-	-	-	✔	3	SYT16	14
25	-	-	-	-	-	-	✔	✔	-	-	-	-	-	-	✔	3	FIGN	2
26	-	-	-	-	-	-	✔	✔	-	-	-	-	-	-	✔	3	EPCAM	2
27	✔	-	-	-	-	-	-	-	-	-	-	-	✔	✔	-	3	HSD11B1	1
28	-	-	-	-	-	-	✔	✔	-	-	-	-	-	-	✔	3	ADGRL2	1
29	✔	-	-	-	-	-	-	-	✔	-	-	-	-	-	✔	3	IFNE	9
30	-	✔	-	-	-	-	✔	✔	-	-	-	-	-	-	-	3	ZNF618	9
31	✔	-	-	-	-	-	-	-	-	✔	-	-	-	-	✔	3	COMP	19
32	-	-	-	-	-	-	-	-	✔	-	✔	-	-	-	✔	3	EMP1	12
33	-	-	-	-	-	-	✔	✔	-	-	-	-	-	-	✔	3	FOXP2	7
34	-	-	-	✔	-	-	-	-	-	-	-	-	✔	-	✔	3	TSIX	X
35	-	-	-	✔	-	-	-	-	-	-	-	-	✔	✔	-	3	ZBTB16	11
36	-	-	-	-	-	-	-	-	✔	-	-	-	-	-	✔	2	DUSP5P1	1
37	-	-	-	-	-	-	-	-	-	✔	-	-	-	-	✔	2	PRSS30P	16
38	-	-	-	-	-	-	-	-	-	✔	-	✔	-	-	-	2	SRPK3	X
39	-	-	-	-	-	-	-	-	-	-	-	-	✔	✔	-	2	TXNIP	1
40	-	-	-	-	-	-	-	-	✔	-	✔	-	-	-	-	2	MT2A	16
41	-	-	-	-	-	-	-	-	-	-	✔	-	-	✔	-	2	FKBP5	6
42	-	-	-	-	-	-	✔	✔	-	-	-	-	-	-	-	2	TFAP2A	6
43	-	-	-	-	-	-	-	-	✔	-	-	-	✔	-	-	2	SLC14A1	18
44	-	-	-	-	-	-	-	-	-	-	-	-	✔	✔	-	2	MT1A	16
45	-	-	-	-	-	-	-	-	-	-	-	-	✔	✔	-	2	GLRA1	5
46	-	-	-	-	-	-	✔	✔	-	-	-	-	-	-	-	2	WNT7B	22
47	-	-	-	-	-	-	✔	✔	-	-	-	-	-	-	-	2	SLC44A5	1
48	-	-	-	-	-	-	✔	✔	-	-	-	-	-	-	-	2	PCDH17	13
49	✔	-	-	-	-	-	-	-	-	-	-	✔	-	-	-	2	ACTA2	10
50	✔	-	✔	-	-	-	-	-	-	-	-	-	-	-	-	2	KIF25	6
51	-	-	✔	-	-	-	-	-	-	-	-	-	-	-	✔	2	SP6	17
52	-	-	-	-	-	✔	-	-	-	-	-	✔	-	-	-	2	MBP	18
53	-	-	-	-	-	-	✔	✔	-	-	-	-	-	-	-	2	DCC	18
54	-	-	-	-	-	-	✔	✔	-	-	-	-	-	-	-	2	SEMA3D	7
55	-	-	-	-	-	-	✔	✔	-	-	-	-	-	-	-	2	ISLR2	15
56	-	-	-	-	-	-	✔	✔	-	-	-	-	-	-	-	2	BCL11A	2
57	-	-	-	-	-	-	✔	✔	-	-	-	-	-	-	-	2	CBLN2	18
58	-	-	-	-	-	-	✔	✔	-	-	-	-	-	-	-	2	CPNE4	3
59	-	-	-	-	-	-	✔	✔	-	-	-	-	-	-	-	2	TRIM36	5
60	-	-	-	-	-	-	✔	✔	-	-	-	-	-	-	-	2	ST6GALNAC5	1
61	-	-	-	-	-	-	✔	✔	-	-	-	-	-	-	-	2	CSRNP3	2
62	-	-	-	-	-	-	✔	✔	-	-	-	-	-	-	-	2	FST	5
63	-	-	-	-	-	-	✔	✔	-	-	-	-	-	-	-	2	B3GALT2	1
64	-	-	-	-	-	-	✔	✔	-	-	-	-	-	-	-	2	SORCS1	10
65	-	-	-	-	-	-	-	-	-	-	-	-	✔	✔	-	2	HILPDA	7

## Sheet: CC
	Allen.brain.atlas_microarray.analysis	brain.span_microarray	brain.span_RNAseq	GSE102556	GSE2164_GPL8300	GSE2164_GPL91	GSE45642	GSE5281	GSE84422_GPL96	GSE84422_GPL97	GTEx_brain	SUM of overlap datasets	Gene	Chromosome
0	✔	-	✔	✔	✔	✔	✔	✔	-	-	✔	8	XIST	X
1	-	✔	✔	✔	-	-	-	✔	-	-	✔	5	ZFX	X
2	✔	✔	-	✔	-	-	-	-	-	-	✔	4	JPX	X
3	✔	-	✔	✔	-	-	-	-	-	-	✔	4	NLRP2	19
4	✔	-	-	✔	-	-	-	-	✔	-	-	3	CAMK2A	5
5	✔	-	-	-	-	-	-	✔	-	-	-	2	TDO2	4
6	✔	✔	-	-	-	-	-	-	-	-	-	2	SOHLH2	13
7	✔	-	-	-	-	-	-	-	-	✔	-	2	CHURC1	14
8	✔	-	-	-	-	-	-	-	✔	-	-	2	EPB41L3	18
9	✔	-	-	-	-	✔	-	-	-	-	-	2	PSD3	8
10	-	✔	✔	-	-	-	-	-	-	-	-	2	GPR37	7
11	✔	-	-	-	-	-	-	✔	-	-	-	2	ALKBH3	11
12	✔	-	-	-	-	-	-	-	-	-	✔	2	CD163	12
13	-	✔	✔	-	-	-	-	-	-	-	-	2	DSCAML1	11
14	-	✔	✔	-	-	-	-	-	-	-	-	2	RNF125	18
15	-	-	-	-	-	-	-	✔	✔	-	-	2	BTBD3	20
16	-	-	✔	-	-	-	✔	-	-	-	-	2	GJC2	1
17	-	-	✔	-	-	-	-	-	-	-	✔	2	FOLH1B	11
18	-	-	-	✔	-	-	-	✔	-	-	-	2	TSIX	X
19	-	-	-	-	-	-	✔	-	-	-	-	1	IFITM1	11
20	-	✔	-	-	-	-	-	-	-	-	-	1	S100A10	1
21	-	-	-	-	✔	-	-	-	-	-	-	1	BRAF	7
22	-	-	✔	-	-	-	-	-	-	-	-	1	TMEM88B	1
23	-	-	-	-	-	-	-	-	-	✔	-	1	C11orf87	11

## Sheet: FC
	Allen.brain.atlas_microarray.analysis	brain.span_microarray	brain.span_RNAseq	BrainSeq	GSE102556	GSE11882	GSE120340	GSE12649	GSE12654	GSE131617_GPL5175	GSE131617_GPL5188	GSE13344_GPL5175	GSE13344_GPL5188	GSE17612	GSE21138	GSE2164_GPL8300	GSE25219_GPL5175	GSE25219_GPL5188	GSE30272	GSE30483_GPL5175	GSE30483_GPL5188	GSE33000	GSE36192	GSE36980	GSE44772	GSE45642	GSE46706_GPL5175_DE_raw_probeset	GSE46706_GPL5188_DE_raw	GSE5281	GSE53890	GSE5392	GSE53987	GSE60190	GSE84422_GPL96	GSE84422_GPL97	GSE87610	GSE8919	GTEx_brain	SUM of overlap datasets	Gene	Chromosome
0	✔	-	✔	✔	✔	✔	✔	✔	✔	-	-	-	-	✔	✔	✔	-	-	-	-	-	✔	✔	-	✔	✔	✔	-	-	✔	✔	✔	✔	-	-	✔	-	✔	22	XIST	X
1	✔	✔	✔	✔	✔	✔	-	-	-	-	-	✔	✔	✔	✔	-	✔	✔	-	✔	✔	-	-	✔	-	-	✔	✔	-	-	-	✔	-	-	-	-	-	✔	19	JPX	X
2	✔	✔	✔	✔	✔	-	✔	-	✔	-	-	-	✔	✔	✔	-	-	✔	-	-	✔	-	✔	✔	-	-	-	✔	-	-	-	✔	-	-	-	✔	-	✔	18	ZFX	X
3	-	-	-	-	-	✔	✔	✔	✔	-	-	✔	✔	✔	✔	-	✔	✔	-	✔	✔	-	✔	✔	-	-	-	-	-	✔	-	✔	-	-	-	-	-	✔	17	PUDP	X
4	-	✔	✔	✔	✔	-	-	✔	✔	-	-	-	-	-	-	-	-	✔	-	-	✔	-	-	✔	-	-	-	✔	-	-	✔	✔	-	-	-	✔	✔	✔	15	DDX3X	X
5	✔	✔	✔	-	✔	✔	✔	-	✔	-	-	✔	✔	-	✔	-	-	✔	-	-	-	-	-	✔	-	-	-	-	-	-	-	✔	-	-	-	✔	✔	-	15	PNPLA4	X
6	✔	✔	-	✔	✔	-	-	✔	-	-	-	-	✔	✔	-	-	-	✔	-	-	✔	-	-	✔	-	-	-	✔	-	-	-	✔	-	-	-	-	✔	✔	14	KDM6A	X
7	-	✔	✔	✔	✔	-	✔	-	-	✔	-	-	✔	-	-	-	-	✔	-	-	✔	-	-	✔	-	-	-	✔	-	-	-	-	-	-	-	✔	✔	✔	14	KDM5C	X
8	✔	✔	-	✔	✔	-	-	-	-	-	-	-	✔	-	-	-	-	✔	✔	-	✔	-	-	✔	-	-	-	-	-	-	-	-	✔	-	-	-	✔	✔	12	EIF2S3	X
9	✔	✔	✔	-	✔	✔	✔	-	-	-	-	✔	✔	-	✔	-	✔	✔	-	-	-	-	-	-	-	-	-	-	-	-	-	-	-	-	-	-	-	-	11	SYN3	22
10	-	-	-	✔	✔	✔	✔	-	-	-	-	-	-	✔	-	-	-	-	✔	-	-	-	-	-	-	-	-	-	-	✔	-	✔	-	-	-	✔	-	-	9	TSIX	X
11	✔	✔	✔	-	-	-	-	-	✔	-	-	✔	✔	-	-	-	✔	✔	-	-	-	-	-	-	-	-	-	-	-	✔	-	-	-	-	-	-	-	-	9	STS	X
12	-	✔	-	-	-	✔	-	-	✔	-	-	✔	✔	-	-	-	✔	-	-	-	-	-	-	-	-	✔	-	-	-	-	-	-	-	-	-	-	-	✔	8	BCL6	3
13	✔	-	-	✔	✔	✔	-	-	-	-	-	✔	✔	-	-	-	✔	✔	-	-	-	-	-	-	-	-	-	-	-	-	-	-	-	-	-	-	-	-	8	LPL	8
14	-	-	-	-	-	✔	-	-	-	-	-	-	-	-	✔	-	-	-	-	✔	✔	-	✔	✔	-	✔	-	-	-	-	-	-	-	-	-	✔	-	-	8	MT1G	16
15	✔	✔	✔	-	-	-	-	-	-	-	-	✔	✔	-	-	-	✔	✔	-	-	-	-	-	-	-	-	-	-	-	-	-	-	-	-	✔	-	-	-	8	ELMOD1	11
16	✔	✔	✔	-	-	-	-	-	-	-	-	✔	✔	-	-	-	✔	✔	-	-	-	-	-	-	-	-	-	-	-	-	-	-	-	-	-	-	-	-	7	SCN2A	2
17	-	-	-	✔	✔	-	-	-	-	-	-	-	-	-	-	-	-	-	-	-	-	✔	-	-	✔	✔	-	-	-	-	-	-	✔	-	-	-	-	✔	7	S100A8	1
18	-	-	-	✔	✔	-	-	-	-	-	-	-	-	-	-	-	-	-	-	-	-	✔	-	-	✔	✔	-	-	-	-	-	-	✔	-	-	-	-	✔	7	S100A9	1
19	-	✔	✔	-	-	-	-	-	-	-	-	✔	✔	-	-	-	✔	✔	-	-	-	-	-	-	-	-	-	-	-	✔	-	-	-	-	-	-	-	-	7	IL1RAPL2	X
20	✔	✔	✔	-	-	-	-	-	✔	-	-	✔	✔	-	-	-	-	✔	-	-	-	-	-	-	-	-	-	-	-	-	-	-	-	-	-	-	-	-	7	AHNAK2	14
21	-	-	-	-	✔	✔	-	-	-	-	-	-	-	-	-	-	-	-	-	-	-	-	-	✔	-	✔	✔	✔	-	-	-	-	-	-	-	-	-	✔	7	CP	3
22	✔	-	-	-	-	✔	-	✔	-	-	-	-	-	-	-	-	-	-	-	-	-	-	-	-	-	✔	-	✔	-	-	-	-	✔	-	-	-	-	✔	7	SRGN	10
23	-	-	-	-	-	-	-	-	-	-	-	-	-	-	-	-	-	-	-	-	-	✔	-	-	✔	✔	✔	✔	-	-	-	-	✔	-	-	-	-	✔	7	SERPINA3	14
24	-	-	-	✔	-	-	-	-	-	-	-	✔	✔	-	-	-	✔	✔	✔	-	-	-	-	-	-	-	-	-	-	-	-	-	-	-	-	-	-	✔	7	STK32B	4
25	✔	-	-	-	✔	✔	-	✔	-	-	-	-	-	-	-	-	-	-	-	-	-	-	-	-	-	✔	-	-	-	-	-	-	-	-	-	-	✔	✔	7	GPNMB	7
26	✔	✔	✔	-	-	-	-	-	-	-	-	✔	✔	-	-	-	✔	✔	-	-	-	-	-	-	-	-	-	-	-	-	-	-	-	-	-	-	-	-	7	AMIGO2	12
27	✔	-	✔	-	-	-	-	-	-	-	-	✔	✔	-	-	-	✔	✔	-	-	-	-	-	-	-	-	-	-	-	-	-	-	-	-	-	-	-	-	6	GRIN2B	12
28	-	-	-	-	-	✔	-	-	✔	-	-	-	-	-	-	-	-	-	-	-	-	-	-	✔	-	✔	-	-	-	-	-	-	✔	-	-	-	-	✔	6	VWF	12
29	-	-	-	-	✔	✔	-	-	-	-	-	-	-	-	-	-	-	-	-	✔	-	-	-	-	-	✔	-	✔	-	-	-	-	-	-	-	-	-	✔	6	IFITM1	11
30	✔	✔	-	-	-	-	-	-	-	-	-	✔	✔	-	-	-	✔	✔	-	-	-	-	-	-	-	-	-	-	-	-	-	-	-	-	-	-	-	-	6	KIAA0319	6
31	-	-	-	-	✔	-	-	✔	✔	-	-	-	-	-	-	✔	-	-	-	-	-	-	-	-	-	✔	-	-	-	-	✔	-	-	-	-	-	-	-	6	DNAJB1	19
32	-	✔	✔	-	-	-	-	-	-	-	-	✔	✔	-	-	-	✔	✔	-	-	-	-	-	-	-	-	-	-	-	-	-	-	-	-	-	-	-	-	6	RORB	9
33	-	-	-	-	-	✔	-	-	-	-	-	✔	✔	-	-	-	-	-	-	-	-	-	-	✔	-	✔	-	-	-	-	-	-	-	-	-	✔	-	-	6	TPD52L1	6
34	-	-	-	✔	✔	-	-	-	-	-	-	-	-	✔	-	-	✔	✔	✔	-	-	-	-	-	-	-	-	-	-	-	-	-	-	-	-	-	-	-	6	VASH2	1
35	-	-	-	-	-	✔	-	-	-	-	-	-	-	-	✔	-	-	-	-	-	-	-	✔	-	-	-	-	-	-	✔	-	-	-	-	-	-	✔	✔	6	SMIM24	19
36	✔	✔	-	-	-	-	-	-	-	-	-	✔	✔	-	-	-	✔	✔	-	-	-	-	-	-	-	-	-	-	-	-	-	-	-	-	-	-	-	-	6	PCDHB6	5
37	-	-	-	-	-	✔	-	-	-	-	-	-	-	-	-	-	-	-	-	✔	-	-	-	✔	-	✔	-	✔	-	-	-	-	-	-	-	-	-	✔	6	TGM2	20
38	-	-	-	-	-	-	-	-	-	-	-	✔	✔	-	✔	-	-	-	-	-	-	-	-	✔	✔	✔	-	-	-	-	-	-	-	-	-	-	-	-	6	MT1M	16
39	✔	-	-	-	✔	✔	-	-	-	-	-	-	-	-	-	-	-	-	-	-	-	-	-	-	-	✔	-	✔	-	-	-	-	-	-	-	-	-	✔	6	CD163	12
40	✔	-	-	✔	-	-	-	-	-	-	-	✔	✔	-	-	-	✔	✔	-	-	-	-	-	-	-	-	-	-	-	-	-	-	-	-	-	-	-	-	6	GPRIN3	4
41	✔	✔	-	-	-	-	-	-	-	-	-	✔	✔	-	-	-	✔	✔	-	-	-	-	-	-	-	-	-	-	-	-	-	-	-	-	-	-	-	-	6	NPY5R	4
42	-	-	-	-	-	-	-	✔	-	-	-	-	-	-	-	-	-	-	-	-	-	-	-	✔	-	✔	-	-	-	-	✔	-	-	-	-	-	-	✔	5	IGFBP7	4
43	-	-	-	✔	-	-	-	-	-	-	-	-	-	-	-	-	✔	✔	-	-	-	-	-	-	-	-	-	-	-	-	✔	-	-	-	-	-	-	✔	5	KCTD12	13
44	-	-	-	✔	-	-	-	-	-	-	-	✔	✔	-	-	-	✔	✔	-	-	-	-	-	-	-	-	-	-	-	-	-	-	-	-	-	-	-	-	5	ULBP1	6
45	-	-	-	✔	-	-	-	-	-	-	-	✔	✔	-	-	-	✔	✔	-	-	-	-	-	-	-	-	-	-	-	-	-	-	-	-	-	-	-	-	5	SCN9A	2
46	-	-	-	✔	-	✔	-	-	-	-	-	-	-	-	-	-	-	-	-	-	-	-	-	-	-	✔	-	✔	-	-	-	-	-	-	-	-	-	✔	5	YBX3	12
47	-	-	-	✔	-	-	-	-	-	-	-	-	-	-	-	-	-	-	-	-	-	-	-	-	-	✔	✔	✔	-	-	-	-	-	-	-	-	-	✔	5	HILPDA	7
48	-	-	-	✔	-	-	-	-	-	-	-	✔	✔	-	-	-	✔	✔	-	-	-	-	-	-	-	-	-	-	-	-	-	-	-	-	-	-	-	-	5	ZBTB34	9
49	-	-	-	-	✔	✔	-	-	-	-	-	-	-	✔	-	✔	-	-	-	-	-	-	-	-	-	✔	-	-	-	-	-	-	-	-	-	-	-	-	5	HBB	11
50	-	-	-	-	-	-	-	✔	✔	-	-	-	-	-	-	-	-	-	-	-	-	-	-	-	✔	✔	-	-	-	-	-	-	-	-	-	-	-	✔	5	MAFF	22
51	-	-	-	-	-	-	-	-	-	-	-	-	-	✔	-	-	-	-	-	-	✔	✔	-	-	✔	✔	-	-	-	-	-	-	-	-	-	-	-	-	5	SLC14A1	18
52	-	-	-	-	-	✔	-	-	-	-	-	-	-	-	✔	-	-	-	-	-	-	-	-	-	-	✔	-	-	-	-	-	-	-	-	-	-	✔	✔	5	GBP1	1
53	-	-	-	-	-	✔	-	-	-	-	-	-	-	-	-	-	-	-	-	-	-	-	-	-	-	✔	-	✔	-	-	-	-	✔	-	-	-	-	✔	5	TM4SF1	3
54	-	-	-	-	-	✔	-	-	-	-	-	-	-	-	-	-	-	-	-	-	-	-	-	✔	-	✔	-	-	-	-	-	-	-	-	-	-	✔	✔	5	PECAM1	17
55	-	-	-	-	-	-	-	-	-	-	-	✔	✔	-	✔	-	-	-	-	✔	✔	-	-	-	-	-	-	-	-	-	-	-	-	-	-	-	-	-	5	TSPAN11	12
56	-	-	-	-	-	✔	-	-	-	-	-	-	-	✔	-	-	-	-	-	-	✔	-	-	✔	-	✔	-	-	-	-	-	-	-	-	-	-	-	-	5	SDC4	20
57	-	-	-	✔	-	-	-	-	-	-	-	-	-	✔	-	-	-	✔	✔	-	-	-	-	-	-	-	-	-	-	-	-	-	-	-	-	-	-	✔	5	PRKX	X
58	-	-	-	-	✔	-	✔	-	-	-	-	-	-	-	-	-	✔	✔	✔	-	-	-	-	-	-	-	-	-	-	-	-	-	-	-	-	-	-	-	5	ISLR2	15
59	✔	-	-	-	-	-	-	-	-	-	-	-	-	-	-	-	✔	✔	-	-	-	-	-	-	-	-	-	-	✔	✔	-	-	-	-	-	-	-	-	5	GLRA2	X
60	✔	-	-	-	✔	✔	-	-	-	-	-	-	-	-	-	-	-	-	-	-	-	-	-	-	✔	-	-	✔	-	-	-	-	-	-	-	-	-	-	5	FKBP5	6
61	✔	-	✔	-	-	✔	-	-	-	-	-	-	-	-	-	-	-	-	-	-	-	-	-	-	✔	✔	-	-	-	-	-	-	-	-	-	-	-	-	5	SLCO4A1	20
62	✔	✔	-	-	-	-	-	-	-	-	-	-	-	-	-	-	-	-	-	-	-	-	-	✔	-	-	-	-	-	-	-	-	-	-	-	-	✔	✔	5	GPR34	X
63	✔	-	-	-	-	-	✔	-	-	-	-	-	-	-	-	-	-	-	-	-	-	-	-	✔	-	-	-	-	-	-	-	✔	-	-	-	✔	-	-	5	CTSZ	20
64	-	-	-	✔	-	-	-	-	-	-	-	-	-	-	-	-	✔	✔	-	-	-	-	-	✔	-	-	-	-	-	-	-	-	-	-	-	-	-	✔	5	SLA	8
65	-	✔	✔	-	-	-	-	-	-	-	-	-	-	-	-	-	✔	✔	-	-	-	-	-	-	-	-	-	-	-	-	-	-	✔	-	-	-	-	-	5	GPR37	7
66	✔	✔	✔	-	-	-	-	-	-	-	-	-	-	-	-	-	✔	✔	-	-	-	-	-	-	-	-	-	-	-	-	-	-	-	-	-	-	-	-	5	GPR22	7
67	✔	-	-	-	-	✔	-	-	-	-	-	-	-	-	-	-	-	-	-	-	-	-	-	-	-	-	✔	✔	-	-	-	-	-	-	-	-	-	✔	5	VSIG4	X
68	✔	-	-	✔	-	-	-	-	-	-	-	-	-	-	-	-	✔	✔	✔	-	-	-	-	-	-	-	-	-	-	-	-	-	-	-	-	-	-	-	5	CSRP2	12
69	-	✔	-	-	-	-	-	-	-	-	-	✔	✔	-	-	-	✔	✔	-	-	-	-	-	-	-	-	-	-	-	-	-	-	-	-	-	-	-	-	5	DSEL	18
70	✔	✔	-	-	-	-	-	-	-	-	-	-	-	-	✔	-	✔	✔	-	-	-	-	-	-	-	-	-	-	-	-	-	-	-	-	-	-	-	-	5	ZNF583	19
71	-	-	-	-	-	-	✔	-	-	-	-	-	-	-	✔	-	-	-	-	-	-	-	-	✔	-	✔	-	-	-	-	-	-	-	-	-	-	-	-	4	MT1F	16
72	-	-	-	-	-	✔	-	-	-	-	-	-	-	-	-	-	-	-	-	-	-	-	-	-	✔	✔	-	-	-	-	-	-	-	-	-	-	-	✔	4	CEBPD	8
73	✔	-	-	-	-	-	-	-	-	-	-	✔	✔	-	-	-	-	-	-	-	-	-	-	-	-	-	-	-	-	-	-	-	-	-	-	✔	-	-	4	PPFIBP1	12
74	-	-	-	-	-	✔	-	-	-	-	-	-	-	-	-	-	-	-	-	-	-	-	-	✔	✔	✔	-	-	-	-	-	-	-	-	-	-	-	-	4	MT2A	16
75	✔	-	-	-	-	-	-	-	-	-	-	✔	✔	-	-	-	-	-	-	-	-	-	-	-	-	-	-	-	-	✔	-	-	-	-	-	-	-	-	4	GABRA4	4
76	✔	-	-	-	-	-	-	-	-	-	-	-	-	✔	-	-	-	-	-	-	-	-	-	-	-	-	-	-	-	✔	-	✔	-	-	-	-	-	-	4	TDRD12	19
77	-	✔	✔	-	-	-	-	-	-	-	-	-	-	-	-	-	✔	✔	-	-	-	-	-	-	-	-	-	-	-	-	-	-	-	-	-	-	-	-	4	LMO7	13
78	✔	-	-	-	-	-	-	-	-	-	-	✔	✔	-	-	-	-	-	-	-	-	-	-	-	-	-	-	-	-	-	-	-	-	-	✔	-	-	-	4	THRB	3
79	-	-	-	-	-	-	-	-	-	-	-	✔	✔	-	-	-	✔	-	-	-	-	-	-	✔	-	-	-	-	-	-	-	-	-	-	-	-	-	-	4	SPON1	11
80	-	-	-	-	-	-	-	-	-	-	-	✔	✔	-	-	-	✔	✔	-	-	-	-	-	-	-	-	-	-	-	-	-	-	-	-	-	-	-	-	4	CCBE1	18
81	-	-	-	-	-	-	-	-	-	-	-	✔	✔	-	-	-	✔	✔	-	-	-	-	-	-	-	-	-	-	-	-	-	-	-	-	-	-	-	-	4	NPY1R	4
82	-	-	-	-	-	-	-	-	-	-	-	✔	✔	-	-	-	✔	✔	-	-	-	-	-	-	-	-	-	-	-	-	-	-	-	-	-	-	-	-	4	TSHZ3	19
83	-	-	-	-	-	-	-	-	-	-	-	✔	✔	-	-	-	✔	✔	-	-	-	-	-	-	-	-	-	-	-	-	-	-	-	-	-	-	-	-	4	KLHL1	13
84	-	-	-	-	-	-	-	-	-	-	-	-	-	-	✔	-	-	-	-	-	-	-	-	-	-	✔	-	-	-	-	-	-	✔	-	-	-	-	✔	4	APLNR	11
85	-	-	-	-	-	-	-	-	-	-	-	-	-	-	-	-	-	-	-	✔	✔	-	-	-	-	✔	-	-	-	-	-	-	-	-	-	-	-	✔	4	APOLD1	12
86	-	-	-	-	-	-	-	-	-	-	-	-	-	-	-	-	-	-	-	-	-	-	-	✔	-	✔	-	-	-	-	-	-	✔	-	-	-	-	✔	4	TIMP1	X
87	-	-	-	-	-	-	-	✔	-	-	-	-	-	-	-	-	-	-	-	-	-	-	-	-	-	-	-	-	-	-	-	✔	✔	-	-	-	-	✔	4	COL4A5	X
88	✔	-	-	-	-	-	-	-	-	-	-	✔	✔	-	-	-	-	-	-	-	-	-	-	-	-	-	-	-	-	-	-	-	-	✔	-	-	-	-	4	TM6SF1	15
89	-	-	✔	✔	✔	-	-	-	-	-	-	-	-	-	-	-	-	-	-	-	-	-	-	-	-	-	-	-	-	-	-	-	-	-	-	-	-	✔	4	TSPEAR-AS1	21
90	-	✔	✔	-	-	-	-	-	-	-	-	-	-	-	-	-	✔	✔	-	-	-	-	-	-	-	-	-	-	-	-	-	-	-	-	-	-	-	-	4	ANO4	12
91	✔	-	-	-	-	-	-	-	-	-	-	✔	✔	-	-	-	-	-	-	-	-	-	-	-	-	-	-	-	-	-	-	-	-	-	-	✔	-	-	4	CDH8	16
92	✔	-	✔	✔	✔	-	-	-	-	-	-	-	-	-	-	-	-	-	-	-	-	-	-	-	-	-	-	-	-	-	-	-	-	-	-	-	-	-	4	NLRP2	19
93	-	-	-	✔	-	-	-	-	-	-	-	-	-	-	-	-	✔	✔	✔	-	-	-	-	-	-	-	-	-	-	-	-	-	-	-	-	-	-	-	4	SEMA3C	7
94	-	-	-	✔	-	✔	-	-	-	-	-	-	-	-	-	-	-	-	-	-	-	-	-	-	-	✔	-	-	-	-	-	-	-	-	-	-	-	✔	4	SERPINH1	11
95	-	✔	-	-	-	-	-	-	-	-	-	-	-	-	-	-	✔	✔	-	-	-	-	-	-	-	-	-	-	-	-	-	-	-	✔	-	-	-	-	4	CHL1	3
96	-	-	-	✔	-	-	-	-	-	-	-	-	-	-	-	-	✔	✔	✔	-	-	-	-	-	-	-	-	-	-	-	-	-	-	-	-	-	-	-	4	BACH2	6
97	-	-	-	-	✔	✔	-	-	-	-	-	-	-	-	-	-	-	-	-	-	-	-	-	-	-	✔	-	-	-	-	-	-	-	-	-	-	-	✔	4	CHI3L1	1
98	-	-	-	✔	-	-	-	-	-	-	-	-	-	-	-	-	✔	✔	✔	-	-	-	-	-	-	-	-	-	-	-	-	-	-	-	-	-	-	-	4	SRGAP1	12
99	-	-	-	-	✔	-	-	✔	-	-	-	-	-	-	-	-	-	-	-	-	-	-	-	-	-	-	-	-	-	-	✔	-	-	✔	-	-	-	-	4	HSPA1B	6
100	-	-	-	✔	✔	-	-	-	-	-	-	-	-	-	-	-	-	-	-	-	-	-	-	-	-	✔	-	-	-	-	-	-	-	-	-	-	-	✔	4	S100A12	1
101	-	-	-	✔	-	-	-	-	-	-	-	-	-	-	-	-	✔	✔	✔	-	-	-	-	-	-	-	-	-	-	-	-	-	-	-	-	-	-	-	4	SOX4	6
102	-	-	-	-	-	✔	-	✔	-	-	-	-	-	-	-	-	-	-	-	-	✔	-	-	-	-	✔	-	-	-	-	-	-	-	-	-	-	-	-	4	GEM	8
103	-	-	-	✔	-	-	-	-	-	-	-	-	-	-	-	-	✔	✔	✔	-	-	-	-	-	-	-	-	-	-	-	-	-	-	-	-	-	-	-	4	SLC35F2	11
104	-	-	-	-	-	✔	-	-	-	-	-	-	-	-	-	-	-	-	-	-	-	-	-	✔	-	✔	-	-	-	-	-	-	-	-	-	-	-	-	3	MT1X	16
105	-	-	-	-	-	-	-	-	-	-	-	-	-	-	✔	-	✔	✔	-	-	-	-	-	-	-	-	-	-	-	-	-	-	-	-	-	-	-	-	3	AFDN-DT	6
106	-	-	-	-	-	-	-	-	-	-	-	-	-	-	-	-	✔	✔	-	-	-	-	-	-	-	-	-	-	-	-	-	✔	-	-	-	-	-	-	3	SIAH3	13
107	✔	-	-	-	-	-	-	-	-	-	-	✔	✔	-	-	-	-	-	-	-	-	-	-	-	-	-	-	-	-	-	-	-	-	-	-	-	-	-	3	NPNT	4
108	-	-	-	-	-	-	-	-	-	-	-	-	-	-	-	-	-	-	-	-	-	-	-	-	-	-	✔	✔	-	-	-	-	-	-	-	-	-	✔	3	FCGR1A	1
109	-	-	-	-	-	-	-	-	-	-	-	-	-	-	-	-	-	-	-	-	-	-	-	-	-	-	-	-	-	-	-	✔	-	-	-	✔	✔	-	3	CENPQ	6
110	-	-	-	-	-	-	-	-	-	-	-	✔	✔	-	-	-	-	-	-	-	-	-	-	-	-	-	-	-	-	-	-	-	-	-	-	✔	-	-	3	FRZB	2
111	✔	-	-	-	-	-	-	-	-	-	-	-	-	-	-	-	-	-	-	-	-	-	-	-	-	-	-	-	-	-	✔	✔	-	-	-	-	-	-	3	PPP3R1	2
112	-	-	-	-	-	✔	-	-	-	-	-	-	-	-	-	-	-	-	-	-	-	-	-	-	✔	✔	-	-	-	-	-	-	-	-	-	-	-	-	3	BAG3	10
113	-	-	-	-	-	✔	-	-	-	-	-	-	-	-	-	-	-	-	-	-	-	-	-	✔	-	-	-	-	-	-	-	-	-	-	-	-	-	✔	3	RNASE2	14
114	-	-	-	-	-	-	-	-	-	✔	✔	-	-	-	-	-	-	-	-	-	-	-	-	-	-	-	-	-	-	✔	-	-	-	-	-	-	-	-	3	OR2S2	9
115	-	-	✔	-	✔	-	-	-	-	-	-	-	-	-	-	-	-	✔	-	-	-	-	-	-	-	-	-	-	-	-	-	-	-	-	-	-	-	-	3	GSTM1	1
116	-	-	-	-	-	-	-	✔	-	-	-	-	-	-	-	-	-	-	-	-	-	-	-	-	-	✔	-	-	-	-	✔	-	-	-	-	-	-	-	3	HSPA1A	6
117	✔	-	-	-	-	-	-	-	-	-	-	-	-	-	-	-	-	-	-	-	-	-	-	✔	-	-	-	-	-	-	-	-	-	-	-	-	-	✔	3	MS4A6A	11
118	-	-	-	-	-	✔	-	-	-	-	-	-	-	-	-	-	-	-	-	-	-	-	-	-	✔	✔	-	-	-	-	-	-	-	-	-	-	-	-	3	ANGPTL4	19
119	✔	-	-	-	-	-	-	-	-	-	-	-	-	-	-	-	-	-	-	-	-	-	-	-	-	-	-	✔	-	-	-	-	-	-	-	-	-	✔	3	FCGR3A	1
120	✔	-	-	-	-	✔	-	-	-	-	-	-	-	-	-	-	-	-	-	-	-	-	-	-	-	-	-	-	-	-	-	-	-	-	-	-	-	✔	3	SCIN	7
121	-	-	-	-	-	-	-	-	-	-	-	✔	✔	-	-	-	-	-	-	-	-	-	-	-	-	-	-	-	-	-	-	-	-	-	-	-	-	-	2	TAFA2	12
122	-	-	-	-	-	-	-	-	-	-	-	-	-	-	-	-	-	-	-	✔	✔	-	-	-	-	-	-	-	-	-	-	-	-	-	-	-	-	-	2	HEXA-AS1	15
123	-	-	-	-	-	✔	-	-	-	-	-	-	-	-	-	-	-	-	-	-	-	-	-	✔	-	-	-	-	-	-	-	-	-	-	-	-	-	-	2	CA12	15
124	-	-	-	✔	-	-	-	-	-	-	-	-	-	-	-	-	-	-	✔	-	-	-	-	-	-	-	-	-	-	-	-	-	-	-	-	-	-	-	2	EOMES	3
125	-	-	-	-	-	-	-	-	-	-	-	-	-	-	-	-	-	-	-	✔	✔	-	-	-	-	-	-	-	-	-	-	-	-	-	-	-	-	-	2	C17orf78	17
126	-	-	-	-	-	-	-	-	-	-	-	-	-	-	-	-	-	-	-	✔	✔	-	-	-	-	-	-	-	-	-	-	-	-	-	-	-	-	-	2	STX19	3
127	-	-	-	-	-	-	-	-	-	-	-	-	-	-	-	-	✔	✔	-	-	-	-	-	-	-	-	-	-	-	-	-	-	-	-	-	-	-	-	2	CLMP	11
128	-	-	-	-	-	-	-	-	-	-	-	-	-	-	-	-	-	-	-	✔	✔	-	-	-	-	-	-	-	-	-	-	-	-	-	-	-	-	-	2	PTTG3P	8
129	-	-	-	-	-	-	-	-	-	-	-	✔	✔	-	-	-	-	-	-	-	-	-	-	-	-	-	-	-	-	-	-	-	-	-	-	-	-	-	2	PIK3R1	5
130	-	-	-	-	-	-	✔	-	-	-	-	-	-	✔	-	-	-	-	-	-	-	-	-	-	-	-	-	-	-	-	-	-	-	-	-	-	-	-	2	CHST7	X
131	-	-	-	✔	-	-	-	-	-	-	-	-	-	-	-	-	-	-	✔	-	-	-	-	-	-	-	-	-	-	-	-	-	-	-	-	-	-	-	2	TMSB15A	X
132	-	-	-	-	-	-	-	-	-	✔	✔	-	-	-	-	-	-	-	-	-	-	-	-	-	-	-	-	-	-	-	-	-	-	-	-	-	-	-	2	OR4F6	15
133	-	-	-	-	-	-	-	-	-	-	-	✔	✔	-	-	-	-	-	-	-	-	-	-	-	-	-	-	-	-	-	-	-	-	-	-	-	-	-	2	GREM1	15
134	-	-	-	-	-	-	-	-	-	-	-	✔	✔	-	-	-	-	-	-	-	-	-	-	-	-	-	-	-	-	-	-	-	-	-	-	-	-	-	2	NEBL	10
135	-	-	-	-	-	-	-	-	-	-	-	-	-	-	-	-	-	-	-	-	-	-	-	-	-	-	-	-	-	-	-	-	-	✔	✔	-	-	-	2	HACD3	15

## Sheet: HIP
	Allen.brain.atlas_microarray.analysis	brain.span_microarray	brain.span_RNAseq	BrainSeq	GSE102556	GSE11882	GSE1297	GSE13344_GPL5175	GSE13344_GPL5188	GSE25219_GPL5175	GSE25219_GPL5188	GSE28146	GSE36980	GSE44456	GSE45642	GSE46706_GPL5175_DE_raw_probeset	GSE46706_GPL5188_DE_raw	GSE5281	GSE53987	GSE84422_GPL96	GSE84422_GPL97	GTEx_brain	SUM of overlap datasets	Gene	Chromosome
0	✔	✔	✔	✔	✔	✔	-	✔	✔	✔	✔	-	✔	✔	-	✔	✔	-	✔	-	-	✔	16	JPX	X
1	✔	✔	✔	✔	✔	-	-	✔	✔	✔	✔	-	✔	-	-	-	✔	-	✔	-	-	✔	13	PNPLA4	X
2	✔	-	✔	✔	✔	✔	-	-	-	-	-	✔	-	-	✔	✔	-	✔	✔	-	-	✔	11	XIST	X
3	✔	-	-	✔	✔	✔	-	-	✔	-	✔	-	✔	✔	-	✔	✔	-	-	-	-	✔	11	KDM6A	X
4	-	-	-	✔	-	✔	-	✔	✔	✔	✔	-	✔	✔	✔	-	-	-	✔	-	-	✔	11	PUDP	X
5	✔	-	-	✔	-	✔	-	-	✔	-	✔	-	✔	✔	-	✔	✔	-	✔	-	-	✔	11	EIF2S3	X
6	-	✔	-	✔	✔	✔	-	-	✔	-	✔	-	✔	✔	-	-	✔	-	✔	-	-	✔	11	ZFX	X
7	-	✔	-	✔	-	✔	✔	-	✔	-	✔	-	✔	✔	-	-	✔	-	-	-	-	✔	10	DDX3X	X
8	-	-	-	-	-	✔	-	✔	✔	✔	✔	-	✔	✔	✔	-	-	-	-	-	-	-	8	COL4A5	X
9	-	✔	-	✔	-	-	-	-	-	✔	✔	-	✔	✔	-	-	-	-	-	-	-	✔	7	IGFBP3	7
10	-	-	-	✔	✔	✔	-	-	-	-	-	✔	-	-	-	-	-	-	✔	-	-	✔	6	TSIX	X
11	-	-	-	-	-	✔	-	✔	✔	-	-	-	✔	✔	-	-	-	-	-	-	-	✔	6	ARRDC3	5
12	-	-	-	-	-	✔	-	✔	✔	✔	✔	-	-	✔	-	-	-	-	-	-	-	-	6	RGS22	8
13	-	-	-	-	-	-	-	✔	✔	✔	✔	-	✔	✔	-	-	-	-	-	-	-	-	6	AGBL2	11
14	✔	-	-	-	-	-	-	✔	✔	✔	✔	-	-	✔	-	-	-	-	-	-	-	-	6	CCDC146	7
15	-	-	-	-	-	-	-	✔	✔	✔	✔	-	-	✔	-	-	-	-	-	-	-	-	5	CFAP47	X
16	-	-	-	-	-	✔	-	✔	✔	-	-	-	✔	✔	-	-	-	-	-	-	-	-	5	BAMBI	10
17	-	-	-	-	-	-	-	✔	✔	✔	✔	-	-	✔	-	-	-	-	-	-	-	-	5	TEKT1	17
18	-	-	-	-	-	-	-	✔	✔	-	-	-	✔	✔	-	-	-	-	-	-	-	✔	5	ANXA2P2	9
19	-	-	-	-	-	-	-	✔	✔	✔	✔	-	-	✔	-	-	-	-	-	-	-	-	5	SPATA18	4
20	-	-	-	-	-	✔	-	✔	✔	-	-	-	✔	✔	-	-	-	-	-	-	-	-	5	MAGT1	X
21	-	-	-	-	-	-	-	✔	✔	-	-	-	✔	✔	✔	-	-	-	-	-	-	-	5	SLC16A1	1
22	-	-	-	-	-	-	✔	✔	✔	✔	✔	-	-	-	-	-	-	-	-	-	-	-	5	CHL1	3
23	-	-	-	-	-	-	-	✔	✔	✔	✔	-	-	✔	-	-	-	-	-	-	-	-	5	ARMC3	10
24	-	-	-	-	-	-	✔	✔	✔	✔	✔	-	-	-	-	-	-	-	-	-	-	-	5	CTNNA2	2
25	-	-	-	-	-	-	-	✔	✔	✔	✔	-	-	✔	-	-	-	-	-	-	-	-	5	IL5RA	3
26	-	-	-	-	-	-	-	✔	✔	✔	✔	-	-	✔	-	-	-	-	-	-	-	-	5	CFAP54	12
27	-	-	-	-	-	-	-	✔	✔	✔	✔	-	-	✔	-	-	-	-	-	-	-	-	5	WDR49	3
28	-	-	-	-	-	-	-	✔	✔	✔	✔	-	-	✔	-	-	-	-	-	-	-	-	5	RIMKLB	12
29	-	-	-	-	✔	-	-	-	-	-	-	-	✔	✔	✔	-	-	-	-	-	-	✔	5	VWF	12
30	✔	-	-	-	-	-	-	✔	✔	✔	✔	-	-	-	-	-	-	-	-	-	-	-	5	IL13RA2	X
31	-	-	-	-	✔	-	-	-	-	-	-	-	✔	✔	✔	-	-	-	-	-	-	✔	5	ANXA3	4
32	✔	-	-	-	-	-	-	✔	✔	✔	✔	-	-	-	-	-	-	-	-	-	-	-	5	EFCAB1	8
33	✔	-	-	-	-	✔	-	-	-	✔	-	✔	-	-	-	-	-	✔	-	-	-	-	5	TPST1	7
34	-	-	-	✔	-	-	✔	-	-	-	-	-	✔	✔	-	-	✔	-	-	-	-	-	5	OMD	9
35	✔	-	-	-	-	-	-	-	-	-	-	-	-	✔	✔	-	✔	-	-	-	-	✔	5	SLCO4A1	20
36	-	-	-	-	-	-	-	✔	✔	-	-	-	✔	✔	-	-	-	-	-	-	-	-	4	MSN	X
37	-	-	-	-	-	-	-	✔	✔	✔	✔	-	-	-	-	-	-	-	-	-	-	-	4	SLC44A5	1
38	-	-	-	-	-	-	-	✔	✔	✔	✔	-	-	-	-	-	-	-	-	-	-	-	4	GABRG1	4
39	-	-	-	-	-	-	-	-	-	-	-	-	-	-	-	✔	✔	✔	-	-	-	✔	4	VSIG4	X
40	-	-	-	-	-	-	-	✔	✔	✔	✔	-	-	-	-	-	-	-	-	-	-	-	4	LRRIQ1	12
41	-	-	-	-	-	-	-	✔	✔	✔	✔	-	-	-	-	-	-	-	-	-	-	-	4	MSTN	2
42	-	-	-	-	-	-	-	✔	✔	✔	✔	-	-	-	-	-	-	-	-	-	-	-	4	CFAP43	10
43	-	-	-	-	-	-	-	-	-	-	-	-	-	✔	✔	-	-	✔	-	-	-	✔	4	TIMP1	X
44	-	-	-	-	-	-	-	✔	✔	✔	✔	-	-	-	-	-	-	-	-	-	-	-	4	TAS2R20	12
45	-	-	-	-	-	-	-	✔	✔	✔	✔	-	-	-	-	-	-	-	-	-	-	-	4	ZBBX	3
46	-	-	-	-	-	-	-	✔	✔	✔	✔	-	-	-	-	-	-	-	-	-	-	-	4	MGAT4C	12
47	-	-	-	-	-	-	-	✔	✔	✔	✔	-	-	-	-	-	-	-	-	-	-	-	4	GPR22	7
48	-	-	-	-	-	-	-	✔	✔	✔	✔	-	-	-	-	-	-	-	-	-	-	-	4	ADGRG2	X
49	-	-	-	-	-	-	-	✔	✔	✔	✔	-	-	-	-	-	-	-	-	-	-	-	4	STOML3	13
50	-	-	-	-	-	-	-	✔	✔	✔	✔	-	-	-	-	-	-	-	-	-	-	-	4	BHLHE22	8
51	-	-	-	-	-	-	-	✔	✔	✔	✔	-	-	-	-	-	-	-	-	-	-	-	4	MLF1	3
52	-	-	-	-	-	-	-	✔	✔	✔	✔	-	-	-	-	-	-	-	-	-	-	-	4	GLRA2	X
53	-	-	-	-	-	-	-	✔	✔	-	-	-	✔	✔	-	-	-	-	-	-	-	-	4	PDK4	7
54	-	-	-	-	-	-	-	✔	✔	✔	✔	-	-	-	-	-	-	-	-	-	-	-	4	TAFA2	12
55	-	-	-	-	-	-	-	✔	✔	✔	✔	-	-	-	-	-	-	-	-	-	-	-	4	CFAP44	3
56	-	-	-	-	-	-	-	✔	✔	-	-	-	-	✔	-	-	-	-	✔	-	-	-	4	SLC39A12	10
57	-	-	-	-	-	-	-	✔	✔	✔	✔	-	-	-	-	-	-	-	-	-	-	-	4	FAM216B	13
58	-	-	-	-	-	-	-	✔	✔	✔	✔	-	-	-	-	-	-	-	-	-	-	-	4	SLC1A3	5
59	-	-	-	-	-	✔	-	✔	✔	-	-	-	-	✔	-	-	-	-	-	-	-	-	4	ANXA1	9
60	-	-	-	-	-	✔	-	-	✔	-	-	✔	-	-	-	-	-	✔	-	-	-	-	4	TMBIM1	2
61	-	-	-	✔	-	-	-	✔	✔	-	-	-	✔	-	-	-	-	-	-	-	-	-	4	SPARC	5
62	-	-	-	-	-	✔	-	-	-	-	-	-	-	✔	-	-	-	✔	-	-	-	✔	4	OSMR	5
63	-	-	-	-	-	✔	-	✔	✔	-	-	-	✔	-	-	-	-	-	-	-	-	-	4	ITGA2	5
64	-	-	-	-	-	✔	-	✔	✔	-	-	-	-	✔	-	-	-	-	-	-	-	-	4	TMEM123	11
65	-	-	-	✔	-	-	-	-	-	-	-	-	-	✔	✔	-	-	-	-	-	-	✔	4	S100A8	1
66	-	-	-	-	-	-	-	✔	✔	-	-	-	-	✔	-	-	-	-	-	-	-	-	3	VCAM1	1
67	✔	-	-	-	-	-	-	-	-	-	-	-	-	-	-	-	-	✔	-	-	-	✔	3	CD163	12
68	-	-	-	-	-	✔	-	-	-	-	-	-	-	✔	-	-	-	✔	-	-	-	-	3	BAG3	10
69	-	-	-	-	-	-	-	✔	✔	-	✔	-	-	-	-	-	-	-	-	-	-	-	3	ENKUR	10
70	-	-	-	-	-	✔	-	-	-	-	-	-	-	✔	✔	-	-	-	-	-	-	-	3	TM4SF1	3
71	✔	-	-	-	-	-	-	-	-	-	-	-	-	✔	✔	-	-	-	-	-	-	-	3	GPNMB	7
72	-	-	-	-	-	✔	-	-	-	-	-	-	✔	-	✔	-	-	-	-	-	-	-	3	GMNN	6
73	-	-	-	-	-	-	-	-	-	✔	✔	-	✔	-	-	-	-	-	-	-	-	-	3	S100A10	1
74	✔	-	-	-	-	-	-	✔	✔	-	-	-	-	-	-	-	-	-	-	-	-	-	3	PLEKHA3	2
75	-	-	-	-	-	-	✔	-	-	✔	✔	-	-	-	-	-	-	-	-	-	-	-	3	TMEM35A	X
76	-	-	-	-	-	-	-	-	-	✔	✔	-	-	-	-	-	✔	-	-	-	-	-	3	PROKR2	20
77	-	-	-	-	✔	-	-	-	-	-	-	-	-	-	✔	-	-	-	-	-	-	✔	3	S100A12	1
78	-	-	-	-	-	-	-	✔	✔	-	-	-	-	✔	-	-	-	-	-	-	-	-	3	DDR2	1
79	-	-	-	✔	-	-	-	-	-	-	-	-	-	✔	-	-	-	-	-	-	-	✔	3	SULT1B1	4
80	-	-	-	✔	-	-	-	-	-	-	-	-	-	-	✔	-	-	-	-	-	-	✔	3	S100A9	1
81	-	-	-	-	-	-	-	✔	✔	-	-	-	-	✔	-	-	-	-	-	-	-	-	3	RFTN2	2
82	-	-	-	-	-	-	-	-	-	-	-	-	✔	✔	-	-	-	-	-	✔	-	-	3	LRP2	2
83	-	-	-	-	-	-	-	✔	✔	-	-	-	✔	-	-	-	-	-	-	-	-	-	3	CX3CR1	3
84	-	-	-	-	-	-	-	✔	✔	-	-	-	-	-	-	-	-	✔	-	-	-	-	3	LIX1	5
85	-	-	-	-	-	-	-	✔	✔	-	-	-	✔	-	-	-	-	-	-	-	-	-	3	GRAMD2B	5
86	-	-	-	-	-	-	-	-	-	-	-	-	✔	✔	-	-	-	-	-	-	-	✔	3	TGM2	20
87	-	-	-	-	-	-	-	✔	✔	-	-	-	-	✔	-	-	-	-	-	-	-	-	3	ZIC1	3
88	-	-	-	-	-	-	-	-	-	-	-	-	-	✔	✔	-	-	-	-	-	-	✔	3	PLA1A	3
89	-	-	-	-	-	✔	-	-	✔	-	-	-	-	-	-	-	-	✔	-	-	-	-	3	HSPA1B	6
90	-	-	-	-	-	-	-	-	-	-	-	-	-	-	-	✔	✔	-	-	-	-	-	2	CNTN5	11
91	-	-	-	-	-	-	-	-	✔	-	-	-	-	✔	-	-	-	-	-	-	-	-	2	SPAG6	10
92	-	-	-	-	-	-	-	-	-	-	-	-	-	-	-	✔	-	-	-	-	-	✔	2	BMS1P10	9
93	-	-	-	-	-	-	-	-	-	-	-	-	-	-	✔	-	-	✔	-	-	-	-	2	HILPDA	7
94	-	-	-	-	-	-	-	-	-	-	-	-	-	-	-	✔	✔	-	-	-	-	-	2	MT1X	16
95	-	-	-	-	-	-	-	-	-	✔	✔	-	-	-	-	-	-	-	-	-	-	-	2	ULBP1	6
96	-	-	-	-	-	-	-	-	-	✔	✔	-	-	-	-	-	-	-	-	-	-	-	2	CDH9	5
97	-	✔	-	-	-	-	-	-	-	-	-	-	-	-	-	-	-	✔	-	-	-	-	2	HLA-DRB1	6
98	-	-	-	-	-	-	-	-	-	✔	✔	-	-	-	-	-	-	-	-	-	-	-	2	CHODL	21
99	-	-	-	-	-	-	-	-	-	-	-	-	✔	✔	-	-	-	-	-	-	-	-	2	CP	3
100	-	-	-	-	-	-	-	-	-	-	-	-	✔	-	-	-	-	-	-	-	✔	-	2	LACC1	13
101	-	-	-	-	-	-	-	-	-	✔	✔	-	-	-	-	-	-	-	-	-	-	-	2	CCSER1	4
102	-	-	-	-	-	-	-	✔	✔	-	-	-	-	-	-	-	-	-	-	-	-	-	2	SLC7A11	4
103	-	-	-	✔	-	-	-	-	-	-	-	-	-	-	-	-	-	-	-	-	-	✔	2	TSPEAR-AS2	21
104	-	-	-	-	-	-	-	✔	✔	-	-	-	-	-	-	-	-	-	-	-	-	-	2	GABPA	21
105	-	-	-	-	-	-	-	✔	✔	-	-	-	-	-	-	-	-	-	-	-	-	-	2	NEBL	10
106	-	-	-	-	-	-	-	✔	✔	-	-	-	-	-	-	-	-	-	-	-	-	-	2	SFRP2	4
107	-	-	-	-	-	-	-	✔	✔	-	-	-	-	-	-	-	-	-	-	-	-	-	2	MLC1	22
108	-	-	-	-	-	-	-	✔	✔	-	-	-	-	-	-	-	-	-	-	-	-	-	2	SLCO1C1	12
109	-	-	-	-	-	-	-	✔	✔	-	-	-	-	-	-	-	-	-	-	-	-	-	2	GNG12	1
110	-	-	-	-	-	-	-	✔	✔	-	-	-	-	-	-	-	-	-	-	-	-	-	2	ATP1A2	1
111	-	-	-	-	-	-	-	✔	✔	-	-	-	-	-	-	-	-	-	-	-	-	-	2	ZEB1	10
112	-	-	-	-	-	-	-	✔	✔	-	-	-	-	-	-	-	-	-	-	-	-	-	2	EDNRB	13
113	-	-	-	-	-	✔	-	-	-	-	-	-	-	-	-	-	-	✔	-	-	-	-	2	SERPINA3	14
114	-	-	-	-	-	-	-	✔	✔	-	-	-	-	-	-	-	-	-	-	-	-	-	2	SUMO2	17
115	-	-	-	-	-	-	-	✔	✔	-	-	-	-	-	-	-	-	-	-	-	-	-	2	AGT	1
116	-	-	-	-	-	-	-	✔	✔	-	-	-	-	-	-	-	-	-	-	-	-	-	2	GJA1	6
117	-	-	-	-	-	-	-	✔	✔	-	-	-	-	-	-	-	-	-	-	-	-	-	2	GASK1B	4
118	-	-	-	-	-	-	-	✔	✔	-	-	-	-	-	-	-	-	-	-	-	-	-	2	AQP4	18
119	-	-	-	-	-	-	✔	-	-	-	-	-	-	-	-	-	-	✔	-	-	-	-	2	SLC17A7	19
120	-	-	-	-	-	-	✔	-	-	-	-	-	-	-	-	-	-	-	-	-	-	-	1	UCHL1	4
121	-	-	-	-	-	-	-	-	-	-	-	-	-	-	-	-	-	-	-	✔	-	-	1	GREM1	15

## Sheet: MED
	Allen.brain.atlas_microarray.analysis	GSE46706_GPL5175_DE_raw_probeset	GSE46706_GPL5188_DE_raw	GTEx_brain	SUM of overlap datasets	Gene	Chromosome
0	✔	✔	✔	✔	4	JPX	X
1	✔	✔	✔	-	3	MT1X	16
2	✔	✔	✔	-	3	ZBTB16	11
3	✔	-	✔	✔	3	ZFX	X
4	✔	-	✔	✔	3	KDM6A	X
5	✔	✔	✔	-	3	FKBP5	6
6	✔	-	✔	✔	3	DDX3X	X
7	✔	✔	✔	-	3	ARHGAP26	5
8	✔	✔	✔	-	3	VSIG4	X
9	✔	✔	-	✔	3	RPS4X	X
10	✔	✔	✔	-	3	BAG3	10
11	✔	✔	-	✔	3	XIST	X
12	✔	-	-	✔	2	NLRP2	19
13	-	✔	✔	-	2	DDIT4	10
14	-	✔	✔	-	2	PDK4	7
15	-	✔	✔	-	2	MT1JP	16
16	-	✔	✔	-	2	BCL6	3
17	-	✔	✔	-	2	MT1M	16
18	-	-	✔	✔	2	KDM5C	X
19	-	✔	✔	-	2	HILPDA	7
20	-	-	✔	✔	2	GYG2	X
21	✔	-	-	✔	2	AKAP14	X
22	✔	-	-	✔	2	TDRD12	19
23	-	✔	✔	-	2	NPTX2	7
24	✔	-	✔	-	2	GLRX	5
25	✔	-	✔	-	2	CD163	12
26	✔	-	-	✔	2	PNPLA4	X
27	✔	-	-	✔	2	GRP	18
28	✔	-	-	✔	2	STS	X
29	-	-	-	✔	1	ZDHHC19	3
30	-	-	-	✔	1	SAGE1	X
31	-	-	-	✔	1	TSIX	X
32	-	-	✔	-	1	S100A8	1
33	-	-	✔	-	1	CT45A5	X
34	-	-	✔	-	1	YBX3	12
35	-	-	✔	-	1	APOLD1	12
36	-	-	✔	-	1	FAM118A	22
37	-	-	✔	-	1	NFKBIA	14
38	-	-	-	✔	1	TSPEAR	21
39	-	-	-	✔	1	AQP9	15
40	-	-	-	✔	1	BTN1A1	6
41	-	-	-	✔	1	LGALS2	22
42	-	-	-	✔	1	ANKRD22	10
43	-	-	-	✔	1	LINC01146	14
44	-	-	-	✔	1	FPR2	19
45	-	-	-	✔	1	TSPEAR-AS2	21
46	-	-	-	✔	1	CXCR1	2
47	-	✔	-	-	1	CT45A2	X
48	-	✔	-	-	1	SNORD60	16
49	✔	-	-	-	1	SURF1	9
50	✔	-	-	-	1	P2RX6P	22
51	✔	-	-	-	1	LY6K	8
52	✔	-	-	-	1	EPPK1	8
53	✔	-	-	-	1	SYCE1	10
54	✔	-	-	-	1	LXN	3
55	✔	-	-	-	1	PVALB	22
56	✔	-	-	-	1	LDHC	11
57	✔	-	-	-	1	FCGR3A	1
58	✔	-	-	-	1	HLA-DPB1	6
59	✔	-	-	-	1	PNLIPRP2	10
60	-	✔	-	-	1	GAGE2E	X
61	✔	-	-	-	1	PRELP	1
62	-	✔	-	-	1	RNU6-158P	4
63	✔	-	-	-	1	GBP7	1
64	-	✔	-	-	1	RN7SL799P	X
65	-	✔	-	-	1	SNORD38A	1
66	-	✔	-	-	1	SNORA73A	1
67	-	✔	-	-	1	SCARNA3	1
68	-	✔	-	-	1	RNU6-402P	5
69	-	✔	-	-	1	IGKV1D-17	2
70	-	-	-	✔	1	ULBP1	6

## Sheet: OC
	Allen.brain.atlas_microarray.analysis	brain.span_microarray	brain.span_RNAseq	GSE13344_GPL5175	GSE13344_GPL5188	GSE25219_GPL5175	GSE25219_GPL5188	GSE44772	GSE46706_GPL5175_DE_raw_probeset	GSE46706_GPL5188_DE_raw	GSE5281	GSE84422_GPL96	GSE84422_GPL97	SUM of overlap datasets	Gene	Chromosome
0	✔	✔	✔	-	-	✔	✔	-	✔	✔	-	-	-	7	JPX	X
1	✔	✔	✔	-	-	✔	✔	-	-	✔	✔	-	-	7	PNPLA4	X
2	✔	✔	-	✔	✔	✔	✔	-	-	-	-	-	-	6	MYT1L	2
3	✔	-	✔	-	-	-	-	✔	✔	-	✔	-	-	5	XIST	X
4	-	✔	✔	-	-	-	✔	-	-	✔	✔	-	-	5	ZFX	X
5	✔	-	-	✔	✔	✔	✔	-	-	-	-	-	-	5	SYN3	22
6	✔	-	-	✔	✔	✔	✔	-	-	-	-	-	-	5	BHLHE22	8
7	-	-	-	✔	✔	✔	✔	-	-	-	-	-	-	4	MIR600HG	9
8	-	-	-	✔	✔	✔	✔	-	-	-	-	-	-	4	TMEM74	8
9	-	✔	-	-	-	✔	✔	-	-	-	✔	-	-	4	TXLNG	X
10	-	-	-	✔	✔	✔	✔	-	-	-	-	-	-	4	TRIM67	1
11	-	-	-	✔	✔	-	-	-	✔	✔	-	-	-	4	TAS2R3	7
12	✔	-	-	-	-	✔	✔	-	-	-	-	-	✔	4	ARHGAP20	11
13	✔	✔	-	-	-	✔	✔	-	-	-	-	-	-	4	ELMOD1	11
14	✔	✔	-	-	-	✔	✔	-	-	-	-	-	-	4	HS3ST4	16
15	-	-	-	✔	✔	-	-	✔	-	✔	-	-	-	4	ADAMTS9	3
16	-	-	-	✔	✔	✔	✔	-	-	-	-	-	-	4	KLF8	X
17	-	-	-	✔	✔	✔	✔	-	-	-	-	-	-	4	ZBTB34	9
18	-	-	-	-	-	-	-	✔	✔	✔	✔	-	-	4	SERPINA3	14
19	✔	-	-	✔	✔	-	-	-	-	-	-	✔	-	4	FGF12	3
20	-	-	-	✔	✔	✔	✔	-	-	-	-	-	-	4	SCGN	6
21	-	-	-	✔	✔	✔	✔	-	-	-	-	-	-	4	GRIN2B	12
22	-	-	-	✔	✔	-	✔	-	-	-	-	-	-	3	SLITRK1	13
23	-	-	-	✔	✔	-	-	-	-	✔	-	-	-	3	ANO3	11
24	-	-	-	✔	✔	-	-	-	-	-	✔	-	-	3	RPRM	2
25	-	-	-	-	-	✔	✔	-	-	-	✔	-	-	3	TOX	8
26	-	-	-	-	-	✔	✔	-	-	-	✔	-	-	3	PUDP	X
27	-	-	-	-	-	✔	✔	-	-	✔	-	-	-	3	TAS2R19	12
28	-	-	-	-	-	✔	✔	-	-	✔	-	-	-	3	FAM118A	22
29	-	-	-	-	-	✔	✔	-	-	-	-	✔	-	3	PPFIA2	12
30	-	-	-	-	-	✔	✔	-	-	-	✔	-	-	3	NFIL3	9
31	-	-	-	-	-	-	-	✔	-	✔	✔	-	-	3	S100A8	1
32	-	-	-	-	-	-	-	✔	✔	✔	-	-	-	3	MT1M	16
33	-	-	-	-	-	-	-	✔	✔	✔	-	-	-	3	SRGN	10
34	-	-	-	-	-	-	-	✔	✔	✔	-	-	-	3	CHI3L1	1
35	-	-	-	✔	✔	-	✔	-	-	-	-	-	-	3	CCBE1	18
36	-	-	-	-	-	-	-	-	✔	✔	✔	-	-	3	HILPDA	7
37	-	✔	-	-	-	-	✔	-	-	✔	-	-	-	3	KDM6A	X
38	-	✔	-	-	-	-	✔	-	-	-	✔	-	-	3	KDM5C	X
39	✔	-	-	✔	✔	-	-	-	-	-	-	-	-	3	NXPH1	7
40	-	✔	-	-	-	✔	✔	-	-	-	-	-	-	3	LMO7	13
41	✔	-	-	✔	✔	-	-	-	-	-	-	-	-	3	NPY	7
42	✔	-	-	✔	✔	-	-	-	-	-	-	-	-	3	GAD1	2
43	✔	-	-	✔	✔	-	-	-	-	-	-	-	-	3	DLX1	2
44	✔	-	-	✔	✔	-	-	-	-	-	-	-	-	3	CDH8	16
45	-	-	✔	-	-	-	-	-	✔	✔	-	-	-	3	TAS2R50	12
46	✔	-	-	✔	✔	-	-	-	-	-	-	-	-	3	RSPO2	8
47	✔	-	-	✔	✔	-	-	-	-	-	-	-	-	3	KCNC2	12
48	✔	-	-	-	-	-	-	-	-	✔	✔	-	-	3	CKS2	9
49	✔	-	-	-	-	-	-	-	✔	✔	-	-	-	3	FCGR1A	1
50	-	-	-	-	-	✔	✔	-	-	-	-	-	-	2	MMP24	20
51	-	-	-	-	-	✔	✔	-	-	-	-	-	-	2	KCTD12	13
52	-	-	-	-	-	✔	✔	-	-	-	-	-	-	2	ARMH4	14
53	-	-	-	✔	✔	-	-	-	-	-	-	-	-	2	OSTN	3
54	✔	-	-	-	-	-	-	-	-	-	-	✔	-	2	GABRG2	5
55	-	-	-	-	-	✔	✔	-	-	-	-	-	-	2	NOL4	18
56	✔	-	-	-	-	-	-	-	-	-	-	-	✔	2	CACNB4	2
57	-	-	-	-	-	✔	✔	-	-	-	-	-	-	2	CLMP	11
58	-	-	-	-	-	-	-	✔	✔	-	-	-	-	2	SLC14A1	18
59	-	-	-	-	-	-	-	✔	-	-	✔	-	-	2	BAG3	10
60	-	-	-	-	-	-	-	✔	-	✔	-	-	-	2	FKBP5	6
61	-	-	-	-	-	-	-	✔	-	✔	-	-	-	2	APOLD1	12
62	-	-	-	-	-	-	-	-	✔	✔	-	-	-	2	CP	3
63	-	-	-	-	-	-	-	-	✔	✔	-	-	-	2	GABRG1	4
64	-	-	-	-	-	✔	✔	-	-	-	-	-	-	2	TAS2R20	12
65	-	-	-	-	-	✔	✔	-	-	-	-	-	-	2	PAK5	20
66	-	-	-	-	-	✔	✔	-	-	-	-	-	-	2	RIMKLB	12
67	-	-	-	✔	✔	-	-	-	-	-	-	-	-	2	SLITRK3	3
68	-	-	-	✔	✔	-	-	-	-	-	-	-	-	2	DLX5	7
69	-	-	-	✔	✔	-	-	-	-	-	-	-	-	2	KLHL4	X
70	-	-	-	✔	✔	-	-	-	-	-	-	-	-	2	SATB2-AS1	2
71	-	-	-	✔	✔	-	-	-	-	-	-	-	-	2	PROX1	1
72	-	-	-	✔	✔	-	-	-	-	-	-	-	-	2	CDK14	7
73	✔	-	-	-	-	-	-	-	-	✔	-	-	-	2	FCGR3A	1
74	-	-	-	✔	✔	-	-	-	-	-	-	-	-	2	STK32B	4
75	-	-	-	✔	✔	-	-	-	-	-	-	-	-	2	PIK3R1	5
76	-	-	-	✔	✔	-	-	-	-	-	-	-	-	2	GPR52	1
77	-	-	-	✔	✔	-	-	-	-	-	-	-	-	2	ERBB4	2
78	-	-	-	✔	✔	-	-	-	-	-	-	-	-	2	CNTN4	3
79	-	-	-	✔	✔	-	-	-	-	-	-	-	-	2	MET	7
80	-	-	-	✔	✔	-	-	-	-	-	-	-	-	2	SNAI2	8
81	-	-	-	✔	✔	-	-	-	-	-	-	-	-	2	S100A10	1
82	-	-	-	✔	✔	-	-	-	-	-	-	-	-	2	CXXC4	4
83	-	-	-	✔	✔	-	-	-	-	-	-	-	-	2	PDZRN4	12
84	-	-	-	✔	✔	-	-	-	-	-	-	-	-	2	GABRA4	4
85	-	-	-	-	-	✔	✔	-	-	-	-	-	-	2	TSHZ3	19
86	-	-	-	-	-	✔	✔	-	-	-	-	-	-	2	GPR22	7
87	-	-	-	-	-	✔	✔	-	-	-	-	-	-	2	KIAA0319	6
88	-	-	-	✔	✔	-	-	-	-	-	-	-	-	2	UNC5C	4

## Sheet: PL
	Allen.brain.atlas_microarray.analysis	brain.span_microarray	brain.span_RNAseq	GSE11882	GSE13344_GPL5175	GSE13344_GPL5188	GSE25219_GPL5175	GSE25219_GPL5188	GSE35978	GSE84422_GPL96	GSE84422_GPL97	SUM of overlap datasets	Gene	Chromosome
0	✔	✔	✔	✔	✔	✔	✔	✔	✔	-	-	9	JPX	X
1	✔	✔	✔	✔	-	✔	-	✔	✔	-	-	7	ZFX	X
2	✔	✔	✔	✔	-	-	-	✔	✔	-	-	6	KDM6A	X
3	-	-	-	✔	✔	✔	✔	✔	-	-	-	5	SERTAD2	2
4	✔	-	-	-	✔	✔	✔	✔	-	-	-	5	ST3GAL1	8
5	✔	-	-	-	✔	✔	✔	✔	-	-	-	5	FAM81A	15
6	-	✔	✔	-	-	✔	-	✔	✔	-	-	5	KDM5C	X
7	✔	✔	✔	-	-	-	✔	✔	-	-	-	5	PNPLA4	X
8	✔	-	-	-	✔	✔	✔	✔	-	-	-	5	LRP12	8
9	-	-	-	✔	✔	✔	✔	✔	-	-	-	5	PUDP	X
10	✔	-	-	-	✔	✔	✔	✔	-	-	-	5	CEP135	4
11	✔	-	-	-	✔	✔	✔	✔	-	-	-	5	SYN3	22
12	✔	-	-	-	✔	✔	✔	✔	-	-	-	5	LPL	8
13	✔	✔	-	-	-	-	✔	✔	-	-	-	4	SHPRH	6
14	-	✔	✔	-	-	✔	-	✔	-	-	-	4	DDX3X	X
15	✔	✔	-	-	-	-	✔	✔	-	-	-	4	DSCC1	8
16	✔	-	-	-	✔	✔	-	-	-	✔	-	4	LHFPL2	5
17	✔	✔	-	-	-	-	✔	✔	-	-	-	4	FAM118A	22
18	-	✔	-	✔	-	-	✔	✔	-	-	-	4	SLC16A1	1
19	✔	✔	-	-	-	-	✔	✔	-	-	-	4	N6AMT1	21
20	✔	✔	-	-	-	-	✔	✔	-	-	-	4	CHSY3	5
21	✔	-	-	✔	-	-	✔	✔	-	-	-	4	CRY1	12
22	-	-	-	✔	✔	✔	-	-	-	✔	-	4	PFKFB3	10
23	-	-	-	-	✔	✔	✔	✔	-	-	-	4	IL1RAPL2	X
24	-	-	-	-	✔	✔	✔	✔	-	-	-	4	MMP24	20
25	-	-	-	-	✔	✔	✔	✔	-	-	-	4	AMER1	X
26	-	-	-	-	✔	✔	✔	✔	-	-	-	4	ZBTB34	9
27	-	-	-	-	✔	✔	✔	✔	-	-	-	4	RCAN3	1
28	-	-	-	-	✔	✔	✔	✔	-	-	-	4	ARMH4	14
29	-	✔	-	-	-	-	✔	✔	-	-	-	3	CDC7	1
30	-	✔	-	-	-	-	✔	✔	-	-	-	3	PIK3CA	3
31	-	✔	-	-	-	-	✔	✔	-	-	-	3	ZC3H6	2
32	✔	-	-	-	✔	✔	-	-	-	-	-	3	NPNT	4
33	✔	-	-	-	✔	✔	-	-	-	-	-	3	GABRB1	4
34	✔	-	-	-	✔	✔	-	-	-	-	-	3	RAB3B	1
35	✔	-	✔	✔	-	-	-	-	-	-	-	3	XIST	X
36	-	-	✔	-	✔	✔	-	-	-	-	-	3	SYNDIG1	20
37	-	✔	-	-	-	-	✔	✔	-	-	-	3	SASS6	1
38	-	✔	-	-	-	-	✔	✔	-	-	-	3	HLTF	3
39	-	✔	-	-	✔	✔	-	-	-	-	-	3	RORB	9
40	✔	-	-	-	-	-	✔	✔	-	-	-	3	ZNF131	5
41	-	-	-	✔	✔	✔	-	-	-	-	-	3	PLP2	X
42	-	-	-	✔	✔	✔	-	-	-	-	-	3	PTPN13	4
43	-	-	-	✔	-	-	✔	✔	-	-	-	3	OFD1	X
44	-	-	-	✔	-	-	✔	-	-	✔	-	3	IFNGR1	6
45	-	-	-	✔	-	-	✔	✔	-	-	-	3	THAP2	12
46	-	-	-	✔	-	-	✔	✔	-	-	-	3	MYD88	3
47	-	-	-	-	✔	✔	✔	-	-	-	-	3	MARCHF1	4
48	-	-	-	-	✔	✔	✔	-	-	-	-	3	STK32B	4
49	-	-	-	-	✔	✔	✔	-	-	-	-	3	LRRN2	1
50	-	-	-	-	✔	✔	-	✔	-	-	-	3	KLF8	X
51	✔	-	-	-	-	-	✔	✔	-	-	-	3	ANKRD50	4
52	-	-	-	✔	✔	✔	-	-	-	-	-	3	S100A10	1
53	✔	-	-	-	-	-	✔	✔	-	-	-	3	PCDHB3	5
54	✔	-	-	-	✔	✔	-	-	-	-	-	3	PTK2B	8
55	✔	-	-	-	-	-	✔	✔	-	-	-	3	EML1	14
56	✔	-	-	-	✔	✔	-	-	-	-	-	3	PPFIBP1	12
57	✔	-	-	-	✔	✔	-	-	-	-	-	3	GFRA2	8
58	✔	-	-	-	-	-	✔	✔	-	-	-	3	RPL22	1
59	✔	-	-	-	✔	✔	-	-	-	-	-	3	STS	X
60	✔	-	-	-	✔	✔	-	-	-	-	-	3	SCG2	2
61	✔	-	-	-	-	-	✔	✔	-	-	-	3	TIAM2	6
62	✔	-	-	-	✔	✔	-	-	-	-	-	3	RASGRP2	11
63	✔	-	-	-	✔	✔	-	-	-	-	-	3	CYB561	17
64	✔	-	-	-	✔	✔	-	-	-	-	-	3	NALCN	13
65	✔	-	-	-	✔	✔	-	-	-	-	-	3	CDH8	16
66	✔	-	-	-	✔	✔	-	-	-	-	-	3	CREG2	2
67	✔	-	-	-	✔	✔	-	-	-	-	-	3	GABRA4	4
68	✔	-	-	-	✔	✔	-	-	-	-	-	3	ZDHHC23	3
69	✔	-	-	-	✔	✔	-	-	-	-	-	3	KCNC2	12
70	✔	-	-	-	✔	✔	-	-	-	-	-	3	KCNV1	8
71	✔	-	-	-	✔	✔	-	-	-	-	-	3	PTPRT	20
72	✔	-	-	-	✔	✔	-	-	-	-	-	3	FRY	13
73	✔	-	-	-	✔	✔	-	-	-	-	-	3	HLF	17
74	✔	-	-	-	-	-	✔	✔	-	-	-	3	SEMA3A	7
75	✔	-	-	-	✔	✔	-	-	-	-	-	3	MET	7
76	✔	-	-	-	✔	✔	-	-	-	-	-	3	THRB	3
77	✔	-	-	-	✔	✔	-	-	-	-	-	3	RAB27B	18
78	✔	-	-	-	-	-	✔	✔	-	-	-	3	EPB41L4A	5
79	✔	-	-	-	✔	✔	-	-	-	-	-	3	GRIN2B	12
80	✔	-	-	-	-	-	✔	✔	-	-	-	3	TRIM36	5
81	✔	-	-	-	✔	✔	-	-	-	-	-	3	ACHE	7
82	-	-	-	-	✔	✔	-	-	-	-	-	2	DIAPH2	X
83	-	-	-	-	✔	✔	-	-	-	-	-	2	SEZ6L	22
84	✔	-	-	✔	-	-	-	-	-	-	-	2	CD163	12
85	-	-	-	-	✔	✔	-	-	-	-	-	2	KLHL4	X
86	-	-	-	-	✔	✔	-	-	-	-	-	2	PROM1	4
87	-	-	-	-	✔	✔	-	-	-	-	-	2	TENM1	X
88	-	-	-	-	✔	✔	-	-	-	-	-	2	CDK14	7
89	-	-	-	-	✔	✔	-	-	-	-	-	2	CACNA1I	22
90	-	-	-	-	✔	✔	-	-	-	-	-	2	ADAMTS3	4
91	-	-	-	-	-	-	-	-	-	✔	✔	2	ADAMTS1	21
92	-	-	-	-	-	-	✔	✔	-	-	-	2	SNX7	1
93	-	-	-	-	-	-	✔	✔	-	-	-	2	GPX7	1
94	-	-	-	-	-	-	✔	✔	-	-	-	2	ZNF678	1
95	✔	✔	-	-	-	-	-	-	-	-	-	2	SOHLH2	13
96	-	-	-	-	-	-	✔	✔	-	-	-	2	ABRACL	6
97	-	-	-	-	-	-	✔	✔	-	-	-	2	CLMP	11
98	-	-	-	-	-	-	✔	✔	-	-	-	2	MRPS17	7
99	-	-	-	-	-	-	✔	✔	-	-	-	2	FAM117B	2
100	-	-	-	-	-	-	✔	✔	-	-	-	2	SHISA2	13
101	-	-	-	-	-	-	✔	✔	-	-	-	2	NFIL3	9
102	-	-	-	-	-	-	✔	✔	-	-	-	2	PAK5	20
103	-	-	-	-	-	-	✔	✔	-	-	-	2	LRRC55	11
104	-	-	-	-	-	-	✔	✔	-	-	-	2	EPHA7	6
105	-	-	-	-	✔	✔	-	-	-	-	-	2	RNF152	18
106	-	-	-	-	-	-	✔	✔	-	-	-	2	FRMD3	9
107	-	-	-	-	-	-	✔	✔	-	-	-	2	MYCN	2
108	-	-	-	-	-	-	✔	✔	-	-	-	2	MEX3B	15
109	-	-	-	-	-	-	✔	✔	-	-	-	2	KCTD12	13
110	-	-	-	-	-	-	✔	✔	-	-	-	2	ATP11C	X
111	-	-	-	-	-	-	✔	✔	-	-	-	2	CCDC112	5
112	-	-	-	-	-	-	✔	✔	-	-	-	2	EPCAM	2
113	-	-	-	-	-	-	✔	✔	-	-	-	2	LBR	1
114	-	-	-	-	✔	✔	-	-	-	-	-	2	GPR52	1
115	-	-	-	-	✔	✔	-	-	-	-	-	2	LRRTM1	2
116	-	-	-	-	✔	✔	-	-	-	-	-	2	ABLIM1	10
117	-	-	-	-	✔	✔	-	-	-	-	-	2	RASGRF2	5
118	-	-	-	-	✔	✔	-	-	-	-	-	2	CCBE1	18
119	-	-	-	-	✔	✔	-	-	-	-	-	2	OSTN	3
120	-	-	-	-	✔	✔	-	-	-	-	-	2	SSTR1	14
121	-	-	-	-	✔	✔	-	-	-	-	-	2	SPON1	11
122	-	-	-	-	✔	✔	-	-	-	-	-	2	AQP4	18
123	-	-	-	-	✔	✔	-	-	-	-	-	2	MCHR2	6
124	✔	-	-	-	-	-	-	-	-	-	✔	2	TRIM4	7
125	✔	✔	-	-	-	-	-	-	-	-	-	2	FRG1	4
126	✔	-	✔	-	-	-	-	-	-	-	-	2	NLRP2	19
127	-	-	-	✔	-	-	-	-	✔	-	-	2	BAG3	10
128	-	-	-	✔	-	-	-	-	✔	-	-	2	IL1RL1	2
129	-	✔	-	-	-	-	✔	-	-	-	-	2	RWDD4	4
130	-	✔	-	-	-	-	-	✔	-	-	-	2	ZNF558	19
131	-	✔	✔	-	-	-	-	-	-	-	-	2	GPR37	7
132	-	✔	✔	-	-	-	-	-	-	-	-	2	PDE1C	7
133	-	-	-	-	✔	✔	-	-	-	-	-	2	ANO3	11
134	-	-	-	-	✔	✔	-	-	-	-	-	2	CXXC4	4
135	-	-	-	-	✔	✔	-	-	-	-	-	2	SYNE1	6
136	-	-	-	-	✔	✔	-	-	-	-	-	2	PITPNM3	17
137	-	-	-	-	✔	✔	-	-	-	-	-	2	OPRK1	8
138	-	-	-	-	✔	✔	-	-	-	-	-	2	CNTNAP1	17
139	-	-	-	-	✔	✔	-	-	-	-	-	2	GREM1	15
140	-	-	-	-	✔	✔	-	-	-	-	-	2	LUZP2	11
141	-	-	-	-	✔	✔	-	-	-	-	-	2	PROX1	1
142	-	-	-	-	✔	✔	-	-	-	-	-	2	LGI1	10
143	-	-	-	-	✔	✔	-	-	-	-	-	2	ZNF804B	7
144	-	-	-	-	✔	✔	-	-	-	-	-	2	STPG1	1
145	-	-	-	-	✔	✔	-	-	-	-	-	2	NEBL	10
146	-	-	-	-	✔	✔	-	-	-	-	-	2	SLC24A3	20
147	-	-	-	-	✔	✔	-	-	-	-	-	2	GRIN2A	16
148	-	-	-	-	✔	✔	-	-	-	-	-	2	RELN	7
149	-	-	-	-	✔	✔	-	-	-	-	-	2	ST8SIA3	18
150	-	-	-	-	✔	✔	-	-	-	-	-	2	CDH13	16
151	-	-	-	-	-	-	-	-	-	✔	-	1	IGFBP7	4
152	-	✔	-	-	-	-	-	-	-	-	-	1	ARL17A	17
153	-	-	-	-	-	-	-	-	✔	-	-	1	SERPINH1	11
154	✔	-	-	-	-	-	-	-	-	-	-	1	P2RX6P	22
155	-	-	✔	-	-	-	-	-	-	-	-	1	TRGJP2	7
156	-	-	-	✔	-	-	-	-	-	-	-	1	TSIX	X
157	-	-	-	✔	-	-	-	-	-	-	-	1	CHI3L1	1
158	-	-	-	-	-	-	-	-	-	-	✔	1	PI15	8

## Sheet: STR
	Allen.brain.atlas_microarray.analysis	brain.span_microarray	brain.span_RNAseq	GSE102556	GSE13344_GPL5175	GSE13344_GPL5188	GSE25219_GPL5175	GSE25219_GPL5188	GSE45642	GSE46706_GPL5175_DE_raw_probeset	GSE46706_GPL5188_DE_raw	GSE53987	GSE8397_GPL96	GSE8397_GPL97	GSE84422_GPL570	GSE84422_GPL96	GSE84422_GPL97	GTEx_brain	SUM of overlap datasets	Gene	Chromosome
0	✔	✔	✔	✔	-	-	✔	✔	-	✔	✔	✔	-	✔	-	-	-	✔	11	JPX	X
1	✔	-	✔	✔	-	-	-	-	✔	✔	-	✔	✔	✔	-	-	-	✔	9	XIST	X
2	-	✔	✔	✔	-	✔	-	✔	-	-	✔	✔	-	-	-	-	-	✔	8	ZFX	X
3	✔	-	-	✔	-	-	✔	✔	-	-	✔	✔	-	-	-	-	-	✔	7	PNPLA4	X
4	✔	-	-	✔	-	-	-	✔	-	-	✔	✔	✔	-	-	-	-	✔	7	KDM6A	X
5	-	✔	-	✔	-	✔	-	✔	-	-	-	✔	-	-	-	-	-	✔	6	DDX3X	X
6	-	-	-	-	✔	✔	-	-	✔	-	✔	-	✔	-	-	-	-	✔	6	APOLD1	12
7	-	-	-	-	-	-	✔	✔	✔	-	-	✔	✔	-	-	-	-	✔	6	PUDP	X
8	-	-	-	-	-	-	-	-	✔	✔	✔	-	✔	✔	-	-	-	✔	6	CP	3
9	-	✔	-	✔	-	✔	-	✔	-	-	✔	-	-	-	-	-	-	✔	6	KDM5C	X
10	-	-	-	✔	-	-	-	-	-	-	-	✔	-	✔	✔	-	-	✔	5	TSIX	X
11	✔	-	-	-	-	-	-	-	✔	✔	✔	-	-	-	-	-	-	✔	5	VSIG4	X
12	-	-	-	-	-	-	-	-	✔	-	-	-	✔	✔	-	-	-	✔	4	SLC14A1	18
13	-	-	-	-	✔	✔	-	-	✔	-	-	-	-	-	-	-	-	✔	4	COL4A5	X
14	-	-	-	-	✔	✔	-	-	✔	-	-	-	-	-	-	✔	-	-	4	PLPP3	1
15	-	✔	✔	-	✔	✔	-	-	-	-	-	-	-	-	-	-	-	-	4	CRB2	9
16	✔	-	-	-	-	-	-	-	✔	-	✔	-	-	-	-	-	-	✔	4	CD163	12
17	-	-	-	-	-	-	-	-	✔	-	✔	-	✔	-	-	-	-	✔	4	SLCO4A1	20
18	✔	-	-	-	-	-	✔	-	-	-	-	-	✔	-	-	-	-	✔	4	PDLIM1	10
19	-	-	-	-	-	-	-	-	✔	✔	✔	-	-	✔	-	-	-	-	4	PDK4	7
20	-	-	-	-	-	-	✔	✔	✔	-	-	-	-	-	-	-	-	-	3	TMEM123	11
21	-	-	-	-	✔	✔	-	-	-	-	-	-	-	✔	-	-	-	-	3	ANKRD9	14
22	-	-	-	-	✔	✔	-	-	-	-	-	-	-	✔	-	-	-	-	3	ACSS3	12
23	-	-	-	-	✔	✔	-	-	-	-	-	-	✔	-	-	-	-	-	3	ACACB	12
24	-	-	-	-	-	-	-	-	-	-	✔	-	✔	✔	-	-	-	-	3	FKBP5	6
25	-	-	-	-	-	-	-	-	✔	-	✔	-	-	-	-	✔	-	-	3	CD14	5
26	-	-	-	-	-	-	-	✔	-	-	✔	-	-	-	-	-	-	✔	3	PRKX	X
27	-	-	-	-	✔	✔	-	-	-	-	-	-	-	✔	-	-	-	-	3	RORB	9
28	-	-	-	-	-	-	✔	✔	-	-	-	-	-	✔	-	-	-	-	3	SOX1	13
29	-	-	-	-	-	-	✔	✔	-	-	-	-	-	✔	-	-	-	-	3	TUT4	1
30	-	-	-	-	-	-	-	-	✔	✔	✔	-	-	-	-	-	-	-	3	HILPDA	7
31	-	-	-	-	-	-	✔	✔	-	-	-	-	-	-	✔	-	-	-	3	CEP290	12
32	-	-	-	-	-	-	-	-	✔	✔	✔	-	-	-	-	-	-	-	3	SERPINA3	14
33	-	-	-	-	-	-	✔	✔	-	-	-	-	✔	-	-	-	-	-	3	OFD1	X
34	-	-	-	-	-	-	-	-	✔	-	✔	-	-	-	-	-	-	✔	3	S100A8	1
35	-	-	-	-	✔	✔	-	-	-	-	-	-	✔	-	-	-	-	-	3	EGFR	7
36	-	-	-	-	✔	✔	-	-	✔	-	-	-	-	-	-	-	-	-	3	MLC1	22
37	-	-	-	-	✔	✔	-	-	-	-	-	-	-	✔	-	-	-	-	3	LCN12	9
38	✔	-	-	-	✔	✔	-	-	-	-	-	-	-	-	-	-	-	-	3	OR1D5	17
39	✔	-	-	-	-	-	-	-	-	-	-	-	-	-	-	✔	✔	-	3	AP1S2	X
40	✔	-	-	-	-	-	-	-	-	✔	✔	-	-	-	-	-	-	-	3	C1orf162	1
41	-	✔	-	-	✔	✔	-	-	-	-	-	-	-	-	-	-	-	-	3	YAP1	11
42	-	✔	-	-	-	-	✔	✔	-	-	-	-	-	-	-	-	-	-	3	MORC4	X
43	-	✔	-	-	-	-	✔	✔	-	-	-	-	-	-	-	-	-	-	3	IST1	16
44	-	✔	-	-	-	-	✔	✔	-	-	-	-	-	-	-	-	-	-	3	KATNAL1	13
45	-	-	-	✔	✔	✔	-	-	-	-	-	-	-	-	-	-	-	-	3	DNPH1	6
46	✔	-	-	-	-	-	✔	✔	-	-	-	-	-	-	-	-	-	-	3	KITLG	12
47	-	-	-	-	✔	✔	-	-	✔	-	-	-	-	-	-	-	-	-	3	AQP4	18
48	✔	-	-	-	✔	✔	-	-	-	-	-	-	-	-	-	-	-	-	3	SLC25A41	19
49	-	-	-	-	✔	✔	-	-	-	-	-	-	✔	-	-	-	-	-	3	MARCHF2	19
50	✔	-	-	✔	-	-	-	-	-	-	-	-	-	-	-	-	-	✔	3	NLRP2	19
51	✔	-	-	-	✔	✔	-	-	-	-	-	-	-	-	-	-	-	-	3	SYCE1	10
52	✔	-	-	-	✔	✔	-	-	-	-	-	-	-	-	-	-	-	-	3	HAPLN1	5
53	✔	-	-	-	-	-	-	-	-	-	-	-	-	-	-	-	✔	-	2	CCDC6	10
54	✔	-	✔	-	-	-	-	-	-	-	-	-	-	-	-	-	-	-	2	SLC27A6	5
55	-	-	-	-	-	-	-	-	-	✔	✔	-	-	-	-	-	-	-	2	FCGR1A	1
56	-	-	-	-	-	-	-	-	✔	-	-	-	✔	-	-	-	-	-	2	ID1	20
57	-	-	-	-	-	-	✔	✔	-	-	-	-	-	-	-	-	-	-	2	XAF1	17
58	-	-	-	-	-	-	-	-	✔	-	-	-	-	-	-	✔	-	-	2	CHI3L1	1
59	-	-	-	-	-	-	-	✔	-	-	-	-	-	-	✔	-	-	-	2	ANKRD10-IT1	13
60	✔	-	-	-	-	✔	-	-	-	-	-	-	-	-	-	-	-	-	2	RPSAP15	X
61	-	-	-	-	✔	✔	-	-	-	-	-	-	-	-	-	-	-	-	2	ALOX12	17
62	-	-	-	-	✔	-	-	-	✔	-	-	-	-	-	-	-	-	-	2	GFAP	17
63	-	-	-	-	-	✔	-	-	-	-	-	-	-	-	-	✔	-	-	2	HLA-DRB1	6
64	-	-	-	-	✔	✔	-	-	-	-	-	-	-	-	-	-	-	-	2	SLC7A11	4
65	-	-	-	-	✔	✔	-	-	-	-	-	-	-	-	-	-	-	-	2	TAS2R20	12
66	-	-	-	-	✔	✔	-	-	-	-	-	-	-	-	-	-	-	-	2	OR1N1	9
67	-	-	-	-	✔	✔	-	-	-	-	-	-	-	-	-	-	-	-	2	SSPN	12
68	-	-	-	-	-	-	-	-	-	-	-	-	✔	-	-	-	-	✔	2	IGFBP3	7

## Sheet: TC
	Allen.brain.atlas_microarray.analysis	brain.span_microarray	brain.span_RNAseq	GSE11882	GSE131617_GPL5175	GSE131617_GPL5188	GSE13344_GPL5175	GSE13344_GPL5188	GSE25219_GPL5175	GSE25219_GPL5188	GSE36980	GSE46706_GPL5175_DE_raw_probeset	GSE46706_GPL5188_DE_raw	GSE5281	GSE84422_GPL96	GSE84422_GPL97	GSE8919	SUM of overlap datasets	Gene	Chromosome
0	✔	✔	✔	-	✔	✔	✔	✔	✔	✔	✔	✔	✔	-	-	-	-	12	JPX	X
1	✔	✔	✔	✔	✔	✔	-	✔	-	✔	✔	-	✔	-	-	-	-	10	ZFX	X
2	✔	✔	✔	✔	-	-	✔	✔	✔	✔	✔	-	-	-	-	-	✔	10	PNPLA4	X
3	-	✔	✔	-	✔	✔	-	✔	-	✔	✔	-	✔	-	-	-	✔	9	KDM5C	X
4	-	-	-	✔	-	-	✔	✔	✔	✔	✔	-	-	✔	-	-	✔	8	PUDP	X
5	✔	✔	✔	✔	-	-	-	-	-	✔	✔	-	✔	-	-	-	✔	8	KDM6A	X
6	✔	-	✔	✔	-	-	✔	✔	-	-	-	-	-	✔	-	-	✔	7	NLRP2	19
7	✔	✔	-	-	-	-	✔	✔	✔	✔	-	-	-	-	-	✔	-	7	CALN1	7
8	✔	✔	-	✔	-	-	✔	✔	✔	-	-	-	-	-	-	-	✔	7	STS	X
9	✔	✔	-	-	-	-	✔	✔	✔	✔	-	-	-	-	-	-	✔	7	SYN3	22
10	-	✔	-	-	-	-	✔	✔	✔	✔	-	-	-	✔	-	-	-	6	ARHGAP20	11
11	-	-	-	-	✔	✔	✔	✔	✔	✔	-	-	-	-	-	-	-	6	RNF152	18
12	✔	-	-	-	-	-	✔	✔	✔	✔	-	-	-	✔	-	-	-	6	ELMOD1	11
13	-	✔	-	-	-	-	✔	✔	✔	✔	-	-	-	-	-	-	-	5	FRY	13
14	✔	-	-	-	-	-	✔	✔	✔	✔	-	-	-	-	-	-	-	5	KIAA0319	6
15	-	✔	-	-	-	-	✔	✔	✔	✔	-	-	-	-	-	-	-	5	RORB	9
16	✔	-	-	-	-	-	✔	✔	✔	✔	-	-	-	-	-	-	-	5	ACTN2	1
17	-	✔	-	-	-	-	✔	✔	✔	✔	-	-	-	-	-	-	-	5	AMIGO2	12
18	✔	-	-	-	-	-	✔	✔	✔	✔	-	-	-	-	-	-	-	5	SCN2A	2
19	-	-	-	✔	-	-	✔	✔	✔	✔	-	-	-	-	-	-	-	5	SOCS2	12
20	✔	-	✔	✔	-	-	-	-	-	-	-	✔	-	✔	-	-	-	5	XIST	X
21	-	✔	-	-	-	-	-	-	✔	✔	-	-	-	✔	-	-	✔	5	GPR22	7
22	✔	-	-	-	✔	✔	✔	✔	-	-	-	-	-	-	-	-	-	5	GSDMB	17
23	✔	✔	-	-	-	-	-	-	-	✔	-	-	-	✔	-	-	✔	5	EIF2S3	X
24	✔	-	-	-	-	-	-	-	✔	✔	✔	-	-	-	-	-	✔	5	LPL	8
25	-	-	-	-	-	-	✔	✔	✔	✔	-	-	-	-	-	-	-	4	GRIN2B	12
26	-	✔	-	-	-	-	-	-	✔	✔	-	-	✔	-	-	-	-	4	EDN1	6
27	-	✔	-	-	-	-	-	-	-	✔	✔	-	-	-	-	-	✔	4	DDX3X	X
28	-	-	-	-	-	-	✔	✔	✔	✔	-	-	-	-	-	-	-	4	SATB2-AS1	2
29	-	-	-	-	-	-	✔	✔	✔	✔	-	-	-	-	-	-	-	4	NPY1R	4
30	-	-	-	-	-	-	✔	✔	✔	✔	-	-	-	-	-	-	-	4	TRIM67	1
31	-	-	-	-	-	-	✔	✔	✔	✔	-	-	-	-	-	-	-	4	GRM7	3
32	-	-	-	-	-	-	✔	✔	✔	✔	-	-	-	-	-	-	-	4	PCDHB3	5
33	-	-	-	-	-	-	✔	✔	✔	✔	-	-	-	-	-	-	-	4	STK32B	4
34	-	-	-	-	-	-	✔	✔	-	-	-	-	-	✔	-	✔	-	4	SSTR1	14
35	-	-	-	-	-	-	✔	✔	✔	✔	-	-	-	-	-	-	-	4	PTPRK	6
36	✔	✔	-	-	-	-	-	-	✔	✔	-	-	-	-	-	-	-	4	GPRIN3	4
37	-	✔	-	-	-	-	✔	✔	✔	-	-	-	-	-	-	-	-	4	IL1RAPL2	X
38	-	-	-	-	-	-	-	-	✔	✔	✔	-	-	✔	-	-	-	4	SLA	8
39	-	-	-	-	-	-	✔	✔	✔	✔	-	-	-	-	-	-	-	4	TENM1	X
40	-	-	-	✔	-	-	-	-	-	-	-	✔	✔	-	-	-	✔	4	OSMR	5
41	-	-	-	-	-	-	✔	✔	✔	✔	-	-	-	-	-	-	-	4	OSTN	3
42	-	-	-	-	-	-	✔	✔	✔	✔	-	-	-	-	-	-	-	4	CCBE1	18
43	-	-	-	-	-	-	✔	✔	✔	✔	-	-	-	-	-	-	-	4	NAV2	11
44	-	✔	-	-	-	-	-	-	✔	✔	-	-	-	✔	-	-	-	4	NFIL3	9
45	-	-	-	-	-	-	✔	✔	✔	-	-	-	-	-	-	-	✔	4	STK31	7
46	✔	-	-	-	-	-	-	-	✔	✔	-	-	-	✔	-	-	-	4	EML1	14
47	✔	-	-	-	-	-	-	-	✔	✔	-	-	-	-	-	-	✔	4	SATB2	2
48	✔	-	-	-	-	-	-	-	✔	✔	-	-	-	✔	-	-	-	4	KCTD12	13
49	✔	✔	-	-	-	-	-	-	✔	✔	-	-	-	-	-	-	-	4	FLRT2	14
50	✔	-	-	-	-	-	✔	✔	-	-	-	-	-	-	-	-	✔	4	PTK2B	8
51	✔	-	-	-	✔	-	✔	✔	-	-	-	-	-	-	-	-	-	4	RPL35A	3
52	✔	✔	-	-	-	-	-	-	✔	✔	-	-	-	-	-	-	-	4	RBM24	6
53	✔	-	-	-	-	-	✔	✔	-	-	✔	-	-	-	-	-	-	4	KLHL4	X
54	✔	-	-	-	-	-	-	-	-	-	-	✔	✔	✔	-	-	-	4	C1orf162	1
55	-	-	-	-	-	-	-	-	-	-	✔	✔	✔	-	-	-	-	3	TXNIP	1
56	-	-	-	-	-	-	-	-	-	-	-	✔	✔	✔	-	-	-	3	HILPDA	7
57	-	-	-	-	✔	✔	-	-	-	-	✔	-	-	-	-	-	-	3	SULT1B1	4
58	-	-	-	-	-	-	-	-	✔	✔	✔	-	-	-	-	-	-	3	FAM126A	7
59	✔	-	-	-	-	-	-	-	✔	✔	-	-	-	-	-	-	-	3	BHLHE22	8
60	✔	-	-	-	-	-	✔	✔	-	-	-	-	-	-	-	-	-	3	PPFIBP1	12
61	✔	-	-	-	✔	✔	-	-	-	-	-	-	-	-	-	-	-	3	ZNF208	19
62	✔	-	-	-	-	-	-	-	✔	✔	-	-	-	-	-	-	-	3	GPR85	7
63	✔	-	-	-	-	-	-	-	✔	✔	-	-	-	-	-	-	-	3	TIAM2	6
64	✔	-	-	-	-	-	-	-	-	-	✔	-	✔	-	-	-	-	3	SCIN	7
65	✔	-	-	-	-	-	✔	✔	-	-	-	-	-	-	-	-	-	3	SYCE1	10
66	✔	-	-	-	-	-	-	-	-	-	-	-	✔	✔	-	-	-	3	CD163	12
67	-	-	-	-	-	-	✔	✔	-	✔	-	-	-	-	-	-	-	3	ERVMER34-1	4
68	-	-	-	-	✔	✔	-	-	-	-	-	-	✔	-	-	-	-	3	IL1RL1	2
69	-	-	-	-	-	-	-	-	-	-	-	✔	✔	✔	-	-	-	3	VSIG4	X
70	-	-	-	✔	-	-	-	-	✔	✔	-	-	-	-	-	-	-	3	MEX3B	15
71	✔	-	-	-	-	-	✔	✔	-	-	-	-	-	-	-	-	-	3	PROX1	1
72	-	✔	-	-	-	✔	-	-	-	-	✔	-	-	-	-	-	-	3	SLC16A1	1
73	✔	✔	-	-	-	-	-	-	✔	-	-	-	-	-	-	-	-	3	ATRX	X
74	-	✔	-	-	-	-	-	-	✔	✔	-	-	-	-	-	-	-	3	B3GALT2	1
75	-	✔	-	-	-	-	-	-	✔	✔	-	-	-	-	-	-	-	3	ZNF678	1
76	-	-	✔	-	-	-	✔	✔	-	-	-	-	-	-	-	-	-	3	TMEM40	3
77	✔	-	-	-	-	-	-	-	✔	✔	-	-	-	-	-	-	-	3	NEUROD6	7
78	✔	-	-	-	-	-	-	-	✔	✔	-	-	-	-	-	-	-	3	RSPO3	6
79	-	-	-	✔	-	-	-	-	-	✔	✔	-	-	-	-	-	-	3	MTHFD2	2
80	✔	-	-	-	-	-	✔	✔	-	-	-	-	-	-	-	-	-	3	RIT2	18
81	✔	-	-	-	✔	✔	-	-	-	-	-	-	-	-	-	-	-	3	ICAM2	17
82	-	✔	-	-	-	-	-	-	✔	✔	-	-	-	-	-	-	-	3	TSHZ3	19
83	✔	-	-	-	-	-	✔	✔	-	-	-	-	-	-	-	-	-	3	NPNT	4
84	-	✔	-	-	-	-	-	-	✔	✔	-	-	-	-	-	-	-	3	LMO7	13
85	-	-	-	-	-	-	-	-	✔	✔	-	-	-	-	-	-	-	2	KLHL1	13
86	-	-	-	-	-	-	-	-	✔	✔	-	-	-	-	-	-	-	2	FRMD3	9
87	-	-	-	-	-	-	-	-	-	-	-	✔	✔	-	-	-	-	2	ADAMTS9	3
88	-	-	-	-	-	-	-	-	-	-	-	✔	✔	-	-	-	-	2	YBX3	12
89	-	-	-	-	-	-	-	-	-	-	-	-	✔	✔	-	-	-	2	CD14	5
90	-	-	-	-	-	-	-	-	✔	✔	-	-	-	-	-	-	-	2	SRGAP1	12
91	-	-	-	-	-	-	-	-	✔	✔	-	-	-	-	-	-	-	2	GLRA2	X
92	-	-	-	-	-	-	-	-	✔	✔	-	-	-	-	-	-	-	2	SLC44A5	1
93	-	-	-	-	-	-	-	-	✔	✔	-	-	-	-	-	-	-	2	SLC35F2	11
94	-	-	-	-	-	-	-	-	-	-	-	✔	✔	-	-	-	-	2	CP	3
95	-	-	-	-	-	-	-	-	✔	✔	-	-	-	-	-	-	-	2	DACT1	14
96	-	-	-	-	-	-	-	-	✔	✔	-	-	-	-	-	-	-	2	EPCAM	2
97	-	-	-	-	-	-	-	-	-	-	-	✔	✔	-	-	-	-	2	MT1X	16
98	-	-	-	-	-	-	-	-	✔	✔	-	-	-	-	-	-	-	2	BACH2	6
99	-	-	-	-	-	-	-	-	✔	✔	-	-	-	-	-	-	-	2	ULBP1	6
100	-	-	-	-	-	-	-	-	✔	✔	-	-	-	-	-	-	-	2	SCN9A	2
101	-	-	-	-	-	-	-	-	✔	✔	-	-	-	-	-	-	-	2	SNX7	1
102	-	-	-	-	-	-	-	-	✔	✔	-	-	-	-	-	-	-	2	FAM151B	5
103	-	-	-	-	-	-	-	-	-	-	-	✔	✔	-	-	-	-	2	SERPINA3	14
104	-	-	-	-	-	-	-	-	-	-	✔	✔	-	-	-	-	-	2	PDK4	7
105	-	-	-	-	-	-	-	-	-	-	-	✔	✔	-	-	-	-	2	CHI3L1	1
106	-	-	-	-	-	-	-	-	-	-	-	✔	✔	-	-	-	-	2	MT1M	16
107	-	-	-	-	-	-	-	-	-	-	✔	-	✔	-	-	-	-	2	LCP1	13
108	-	-	-	-	✔	✔	-	-	-	-	-	-	-	-	-	-	-	2	TTN	2
109	-	-	-	-	-	-	✔	✔	-	-	-	-	-	-	-	-	-	2	GPR52	1
110	-	-	-	-	✔	✔	-	-	-	-	-	-	-	-	-	-	-	2	OR2L2	1
111	-	-	-	-	✔	✔	-	-	-	-	-	-	-	-	-	-	-	2	FLT3	13
112	-	-	-	-	✔	✔	-	-	-	-	-	-	-	-	-	-	-	2	IL18R1	2
113	-	-	-	-	✔	✔	-	-	-	-	-	-	-	-	-	-	-	2	FOXS1	20
114	-	-	-	-	✔	✔	-	-	-	-	-	-	-	-	-	-	-	2	ZNF665	19
115	-	-	-	-	✔	✔	-	-	-	-	-	-	-	-	-	-	-	2	OR2AK2	1
116	-	-	-	-	✔	✔	-	-	-	-	-	-	-	-	-	-	-	2	FLT1	13
117	-	-	-	✔	-	-	-	-	-	-	-	✔	-	-	-	-	-	2	TSIX	X
118	-	-	-	-	-	-	✔	✔	-	-	-	-	-	-	-	-	-	2	SLN	11
119	-	✔	-	-	-	-	-	-	-	-	-	-	-	-	✔	-	-	2	FZD3	8
120	✔	-	-	-	-	-	-	-	-	-	-	-	-	-	-	-	✔	2	CHGA	14
121	✔	-	-	-	-	-	-	-	-	-	-	-	-	-	-	✔	-	2	SKAP2	7
122	✔	-	-	-	✔	-	-	-	-	-	-	-	-	-	-	-	-	2	ANKRD36B	2
123	✔	-	-	-	-	-	-	-	-	-	-	-	-	-	-	-	✔	2	RASD1	17
124	✔	-	-	-	-	-	-	-	-	-	-	-	✔	-	-	-	-	2	FCGR3A	1
125	-	-	-	-	✔	✔	-	-	-	-	-	-	-	-	-	-	-	2	CYP3A4	7
126	-	-	-	-	-	-	-	-	-	-	-	-	-	-	✔	✔	-	2	CA10	17
127	-	-	-	-	-	-	✔	✔	-	-	-	-	-	-	-	-	-	2	MET	7
128	-	-	-	-	-	-	✔	✔	-	-	-	-	-	-	-	-	-	2	GABRA4	4
129	-	-	-	-	-	-	✔	✔	-	-	-	-	-	-	-	-	-	2	RARB	3
130	-	-	-	-	-	-	✔	✔	-	-	-	-	-	-	-	-	-	2	PITPNM3	17
131	-	-	-	-	-	-	✔	✔	-	-	-	-	-	-	-	-	-	2	MCHR2	6
132	-	-	-	-	-	-	✔	✔	-	-	-	-	-	-	-	-	-	2	RSPO2	8
133	-	-	-	-	-	-	✔	✔	-	-	-	-	-	-	-	-	-	2	NEBL	10
134	-	-	-	-	-	-	✔	✔	-	-	-	-	-	-	-	-	-	2	PLP2	X
135	-	-	-	-	-	-	✔	✔	-	-	-	-	-	-	-	-	-	2	SNAI2	8
136	-	-	-	-	-	-	✔	✔	-	-	-	-	-	-	-	-	-	2	RELN	7
137	-	-	-	-	-	-	✔	✔	-	-	-	-	-	-	-	-	-	2	STPG1	1
138	-	-	-	-	-	-	✔	✔	-	-	-	-	-	-	-	-	-	2	OR10G9	11
139	-	-	-	-	-	-	✔	✔	-	-	-	-	-	-	-	-	-	2	ANO3	11
140	-	-	-	-	-	-	✔	✔	-	-	-	-	-	-	-	-	-	2	LCE1D	1
141	-	-	-	-	-	-	✔	✔	-	-	-	-	-	-	-	-	-	2	CXXC4	4
142	-	✔	-	-	-	-	-	-	-	-	-	-	-	-	-	-	-	1	ARL17A	17
143	-	-	-	-	-	✔	-	-	-	-	-	-	-	-	-	-	-	1	CDRT4	17

[truncated: 1 more sheets: THA]
