# Supplementary material for: Integrated analysis of robust sex-biased gene signatures in human brain
Source: Biol Sex Differ. 2023 May 24;14:36. doi: 10.1186/s13293-023-00515-w (PMC10207743; doi:10.1186/s13293-023-00515-w)
Supplement: Supplementary file 3 — Additional file 3. The table of male-biased gene in each brain regions with chromosome information and check-tick in all datasets used in this study. [file 13293_2023_515_MOESM3_ESM.xlsx]

## Sheet: AMY
	brain.span_microarray	brain.span_RNAseq	GSE25219_GPL5175	GSE25219_GPL5188	GSE45642	GSE84422_GPL570	GTEx_brain	SUM of overlap datasets	Gene	Chromosome
0	✔	✔	✔	✔	✔	-	✔	6	DDX3Y	Y
1	✔	✔	✔	✔	✔	-	✔	6	EIF1AY	Y
2	✔	✔	-	✔	✔	-	✔	5	USP9Y	Y
3	✔	✔	✔	✔	-	-	✔	5	UTY	Y
4	✔	✔	-	✔	✔	-	✔	5	NLGN4Y	Y
5	✔	✔	-	✔	✔	-	✔	5	RPS4Y1	Y
6	✔	✔	✔	✔	-	-	✔	5	TMSB4Y	Y
7	✔	✔	-	✔	-	-	✔	4	PCDH11Y	Y
8	✔	✔	✔	✔	-	-	-	4	TTTY10	Y
9	✔	✔	-	✔	-	-	✔	4	TTTY14	Y
10	✔	✔	-	✔	-	-	✔	4	PRKY	Y
11	✔	✔	-	✔	-	-	✔	4	ZFY	Y
12	✔	✔	✔	-	-	-	-	3	OLFML3	1
13	-	✔	-	-	✔	-	✔	3	KDM5D	Y
14	-	✔	-	✔	-	-	✔	3	SPESP1	15
15	-	-	✔	✔	-	-	✔	3	TXLNGY	Y
16	-	-	✔	✔	-	-	✔	3	PAX8-AS1	2
17	-	✔	-	✔	-	-	-	2	IGF2	11
18	-	✔	-	-	-	-	✔	2	GYG2P1	Y
19	-	-	✔	✔	-	-	-	2	RELN	7
20	-	-	✔	✔	-	-	-	2	VEGFA	6
21	-	-	✔	✔	-	-	-	2	MEGF10	5
22	-	-	-	✔	-	-	✔	2	ANOS2P	Y
23	-	-	-	-	-	✔	-	1	FAM81B	5

## Sheet: CBC
	Allen.brain.atlas_microarray.analysis	brain.span_microarray	brain.span_RNAseq	GSE102556	GSE2164_GPL8300	GSE2164_GPL91	GSE25219_GPL5175	GSE25219_GPL5188	GSE35978	GSE36192	GSE44772	GSE45642	GSE46706_GPL5175_DE_raw_probeset	GSE46706_GPL5188_DE_raw	GTEx_brain	SUM of overlap datasets	Gene	Chromosome
0	✔	✔	✔	✔	✔	✔	-	✔	✔	✔	✔	✔	✔	✔	✔	14	RPS4Y1	Y
1	✔	✔	✔	✔	✔	✔	-	✔	✔	✔	✔	✔	✔	✔	✔	14	USP9Y	Y
2	✔	✔	✔	✔	✔	✔	✔	✔	✔	-	✔	✔	✔	✔	✔	14	DDX3Y	Y
3	✔	✔	✔	✔	✔	-	✔	✔	✔	✔	✔	✔	✔	✔	✔	14	EIF1AY	Y
4	✔	✔	✔	✔	✔	-	✔	✔	✔	✔	✔	-	✔	✔	✔	13	UTY	Y
5	✔	✔	✔	✔	✔	-	-	✔	✔	✔	✔	-	✔	✔	✔	12	PRKY	Y
6	✔	✔	✔	✔	-	-	-	✔	✔	✔	✔	-	✔	✔	✔	11	ZFY	Y
7	✔	✔	✔	✔	-	-	-	✔	✔	✔	-	✔	✔	✔	✔	11	NLGN4Y	Y
8	✔	✔	✔	✔	-	-	-	✔	✔	✔	-	-	✔	✔	✔	10	TTTY14	Y
9	✔	✔	✔	✔	-	-	✔	-	-	✔	✔	-	✔	✔	✔	10	TMSB4Y	Y
10	✔	-	✔	✔	✔	✔	-	-	✔	✔	-	✔	✔	-	✔	10	KDM5D	Y
11	✔	✔	✔	✔	-	-	✔	✔	✔	-	-	-	✔	✔	✔	10	TTTY10	Y
12	-	-	-	-	✔	-	✔	✔	✔	✔	-	-	✔	✔	✔	8	TXLNGY	Y
13	✔	-	-	-	✔	✔	-	✔	-	✔	✔	-	✔	✔	-	8	CD24	6
14	✔	-	✔	✔	-	-	-	-	✔	✔	-	-	✔	-	-	6	RPS4Y2	Y
15	✔	✔	✔	-	-	-	✔	✔	-	-	-	-	-	-	-	5	EGR1	5
16	✔	✔	✔	-	-	-	✔	✔	-	-	-	-	-	-	-	5	GPR183	13
17	✔	-	-	-	✔	-	-	-	✔	✔	-	-	-	-	✔	5	ASMTL	X
18	✔	✔	✔	✔	-	-	-	✔	-	-	-	-	-	-	-	5	PCDH11Y	Y
19	-	-	-	-	✔	✔	✔	✔	-	-	-	-	-	-	-	4	SLC17A7	19
20	✔	✔	-	-	-	-	✔	-	✔	-	-	-	-	-	-	4	SERPIND1	22
21	✔	-	✔	-	-	-	✔	✔	-	-	-	-	-	-	-	4	LYVE1	11
22	-	-	-	-	✔	✔	✔	✔	-	-	-	-	-	-	-	4	PTK2B	8
23	✔	✔	-	-	-	-	-	✔	-	-	-	-	-	-	✔	4	EGR4	2
24	✔	-	-	✔	-	-	-	-	-	-	✔	-	-	-	✔	4	HSFY2	Y
25	-	-	✔	-	-	-	✔	✔	✔	-	-	-	-	-	-	4	CYBB	X
26	✔	✔	-	-	-	-	✔	✔	-	-	-	-	-	-	-	4	SYNGR4	19
27	✔	-	-	-	-	-	-	-	✔	✔	-	-	-	-	✔	4	PLCXD1	X
28	-	✔	✔	-	-	-	✔	-	✔	-	-	-	-	-	-	4	SLC6A20	3
29	✔	-	-	-	-	-	✔	✔	✔	-	-	-	-	-	-	4	FOS	14
30	✔	-	✔	-	-	-	✔	✔	-	-	-	-	-	-	-	4	APOE	19
31	-	-	✔	-	-	-	✔	✔	✔	-	-	-	-	-	-	4	FMOD	1
32	✔	-	-	-	-	-	-	-	✔	✔	-	-	-	-	✔	4	CD99	X
33	✔	-	-	✔	-	-	✔	✔	-	-	-	-	-	-	-	4	PYGM	11
34	-	✔	✔	-	-	-	✔	✔	-	-	-	-	-	-	-	4	ITGA8	10
35	-	-	-	-	-	-	✔	✔	-	-	-	-	-	-	✔	3	KLK7	19
36	-	-	-	✔	-	-	-	-	✔	-	-	-	✔	-	-	3	RNU6-255P	Y
37	-	-	-	-	-	-	✔	✔	✔	-	-	-	-	-	-	3	HLA-DPA1	6
38	-	-	-	✔	-	-	✔	✔	-	-	-	-	-	-	-	3	ALDH1A1	9
39	-	-	-	-	-	✔	✔	✔	-	-	-	-	-	-	-	3	DUSP5	10
40	-	-	-	-	-	-	✔	✔	✔	-	-	-	-	-	-	3	SLC13A4	7
41	-	-	-	-	-	✔	✔	✔	-	-	-	-	-	-	-	3	GABRA6	5
42	-	-	✔	-	-	-	✔	✔	-	-	-	-	-	-	-	3	CD14	5
43	-	✔	-	-	-	-	✔	✔	-	-	-	-	-	-	-	3	ALDH1A2	15
44	✔	-	-	✔	-	-	-	-	-	-	-	-	-	-	✔	3	DDX43	6
45	-	✔	-	-	-	-	✔	✔	-	-	-	-	-	-	-	3	LY96	8
46	-	✔	✔	-	-	-	✔	-	-	-	-	-	-	-	-	3	CPZ	4
47	-	✔	-	-	-	-	✔	✔	-	-	-	-	-	-	-	3	RASL11B	4
48	✔	-	-	✔	-	-	-	-	-	-	-	-	-	-	✔	3	BCORP1	Y
49	-	✔	-	-	-	-	✔	✔	-	-	-	-	-	-	-	3	MGST2	4
50	✔	-	-	-	-	-	-	-	-	✔	-	-	-	-	✔	3	ZBED1	X
51	-	-	✔	✔	-	-	-	-	-	-	-	-	-	-	✔	3	GYG2P1	Y
52	✔	-	-	-	-	-	✔	✔	-	-	-	-	-	-	-	3	NPAS4	11
53	✔	✔	✔	-	-	-	-	-	-	-	-	-	-	-	-	3	APOC4	19
54	-	-	✔	-	-	-	-	-	✔	-	-	-	-	-	-	2	CD74	5
55	-	-	-	-	-	-	✔	✔	-	-	-	-	-	-	-	2	RIT2	18
56	-	-	-	-	-	-	✔	✔	-	-	-	-	-	-	-	2	C7	5
57	-	-	-	-	-	-	✔	✔	-	-	-	-	-	-	-	2	VSNL1	2
58	-	-	-	-	-	-	✔	✔	-	-	-	-	-	-	-	2	HS3ST1	4
59	-	-	-	-	-	-	✔	✔	-	-	-	-	-	-	-	2	PPP1R17	7
60	-	-	-	-	-	-	✔	✔	-	-	-	-	-	-	-	2	ALDOC	17
61	-	-	-	-	-	-	✔	✔	-	-	-	-	-	-	-	2	IL16	15
62	-	-	-	-	-	-	✔	✔	-	-	-	-	-	-	-	2	OGN	9
63	✔	-	-	-	-	-	-	-	-	-	-	-	✔	-	-	2	HSFY1	Y
64	-	-	-	-	-	-	-	✔	✔	-	-	-	-	-	-	2	NR4A2	2
65	-	-	-	-	-	-	✔	✔	-	-	-	-	-	-	-	2	GPR158	10
66	-	-	-	-	-	-	✔	✔	-	-	-	-	-	-	-	2	CBLN3	14
67	-	-	-	-	-	-	✔	✔	-	-	-	-	-	-	-	2	SYNPR	3
68	-	-	-	-	-	-	✔	✔	-	-	-	-	-	-	-	2	TUBA4A	2
69	✔	-	-	-	-	-	-	-	-	-	-	-	✔	-	-	2	TTTY3B	Y
70	-	-	-	-	-	-	✔	✔	-	-	-	-	-	-	-	2	GNG13	16
71	-	-	-	-	-	-	✔	✔	-	-	-	-	-	-	-	2	PVALB	22
72	-	-	-	-	-	✔	-	-	-	-	-	✔	-	-	-	2	TARBP1	1
73	-	-	-	-	✔	✔	-	-	-	-	-	-	-	-	-	2	SRPK1	6
74	-	-	-	-	✔	✔	-	-	-	-	-	-	-	-	-	2	IQSEC3	12
75	-	-	-	-	✔	✔	-	-	-	-	-	-	-	-	-	2	SLC8A2	19
76	-	-	-	-	✔	✔	-	-	-	-	-	-	-	-	-	2	CRYM	16
77	-	-	-	-	✔	-	-	-	-	-	-	✔	-	-	-	2	CIRBP	19
78	-	-	-	✔	-	-	-	-	-	-	-	-	✔	-	-	2	AGKP1	Y
79	-	-	-	-	-	-	-	✔	-	-	-	-	-	-	✔	2	ANOS2P	Y

## Sheet: CC
	Allen.brain.atlas_microarray.analysis	brain.span_microarray	brain.span_RNAseq	GSE102556	GSE2164_GPL8300	GSE2164_GPL91	GSE45642	GSE5281	GSE84422_GPL96	GSE84422_GPL97	GTEx_brain	SUM of overlap datasets	Gene	Chromosome
0	✔	✔	✔	✔	✔	✔	✔	✔	-	-	✔	9	RPS4Y1	Y
1	✔	✔	✔	✔	✔	✔	✔	✔	-	-	✔	9	DDX3Y	Y
2	✔	✔	✔	✔	✔	-	✔	✔	-	-	✔	8	USP9Y	Y
3	✔	-	✔	✔	✔	✔	✔	✔	-	-	✔	8	KDM5D	Y
4	✔	✔	✔	✔	✔	-	✔	✔	-	-	✔	8	EIF1AY	Y
5	✔	✔	✔	✔	-	-	✔	✔	-	-	✔	7	NLGN4Y	Y
6	✔	✔	✔	✔	✔	✔	-	-	-	-	✔	7	UTY	Y
7	✔	✔	✔	✔	-	-	-	✔	-	-	✔	6	ZFY	Y
8	✔	✔	✔	✔	-	-	-	✔	-	-	✔	6	TTTY14	Y
9	✔	✔	✔	✔	-	-	-	-	-	-	✔	5	PCDH11Y	Y
10	✔	✔	✔	✔	-	-	-	-	-	-	✔	5	TMSB4Y	Y
11	✔	✔	✔	✔	-	-	-	✔	-	-	-	5	TMEM47	X
12	✔	✔	✔	✔	-	-	-	-	-	-	✔	5	PRKY	Y
13	✔	✔	✔	✔	-	-	-	-	-	-	-	4	TTTY10	Y
14	✔	-	✔	✔	-	-	-	-	-	-	✔	4	DDX43	6
15	✔	-	-	-	✔	-	-	✔	-	-	✔	4	CD99	X
16	-	-	✔	✔	-	-	-	-	-	-	✔	3	GYG2P1	Y
17	-	-	✔	✔	-	-	-	-	-	-	✔	3	HSFY3P	Y
18	✔	-	✔	✔	-	-	-	-	-	-	-	3	LPAR4	X
19	✔	-	-	-	-	-	-	✔	✔	-	-	3	SDC4	20
20	-	-	-	✔	✔	✔	-	-	-	-	-	3	GRHPR	9
21	-	-	✔	✔	-	-	-	-	-	-	✔	3	ARSFP1	Y
22	✔	✔	✔	-	-	-	-	-	-	-	-	3	RFX4	12
23	✔	✔	-	-	-	-	-	-	-	✔	-	3	RAB34	17
24	✔	✔	✔	-	-	-	-	-	-	-	-	3	PAX6	11
25	✔	✔	✔	-	-	-	-	-	-	-	-	3	SOX9	17
26	✔	-	-	-	-	-	-	-	✔	-	-	2	MT1F	16
27	-	-	-	-	-	-	-	✔	-	-	✔	2	TXLNGY	Y
28	✔	-	-	-	-	-	-	-	-	✔	-	2	LEPROT	1
29	-	✔	✔	-	-	-	-	-	-	-	-	2	POSTN	13
30	-	✔	✔	-	-	-	-	-	-	-	-	2	CTNNAL1	9
31	-	✔	✔	-	-	-	-	-	-	-	-	2	COL1A2	7
32	-	-	✔	-	-	-	-	-	-	-	✔	2	SPESP1	15
33	✔	-	-	-	-	-	-	-	-	✔	-	2	SLC16A9	10
34	✔	-	✔	-	-	-	-	-	-	-	-	2	BTBD17	17
35	-	-	-	-	-	-	-	-	✔	-	-	1	VWF	12
36	✔	-	-	-	-	-	-	-	-	-	-	1	RPS4Y2	Y
37	-	-	-	-	-	-	-	✔	-	-	-	1	RNU6-1016P	6
38	-	-	-	-	-	✔	-	-	-	-	-	1	PLAAT3	11
39	-	-	-	-	-	-	-	-	-	✔	-	1	RSPH1	21

## Sheet: FC
	Allen.brain.atlas_microarray.analysis	brain.span_microarray	brain.span_RNAseq	BrainSeq	GSE102556	GSE11882	GSE120340	GSE12649	GSE12654	GSE131617_GPL5175	GSE131617_GPL5188	GSE13344_GPL5175	GSE13344_GPL5188	GSE17612	GSE21138	GSE2164_GPL8300	GSE25219_GPL5175	GSE25219_GPL5188	GSE30272	GSE30483_GPL5175	GSE30483_GPL5188	GSE33000	GSE36192	GSE36980	GSE44772	GSE45642	GSE46706_GPL5175_DE_raw_probeset	GSE46706_GPL5188_DE_raw	GSE5281	GSE53890	GSE5392	GSE53987	GSE60190	GSE84422_GPL96	GSE84422_GPL97	GSE87610	GSE8919	GTEx_brain	SUM of overlap datasets	Gene	Chromosome
0	✔	✔	✔	✔	✔	✔	✔	✔	-	✔	✔	✔	✔	✔	✔	-	✔	✔	✔	✔	✔	✔	✔	✔	✔	✔	✔	✔	-	✔	✔	✔	✔	-	-	✔	✔	✔	33	EIF1AY	Y
1	✔	✔	✔	✔	✔	✔	✔	✔	✔	✔	✔	✔	✔	✔	✔	✔	✔	✔	✔	✔	✔	✔	-	✔	✔	✔	✔	✔	-	✔	✔	✔	-	-	-	✔	-	✔	32	DDX3Y	Y
2	✔	✔	✔	✔	✔	✔	✔	✔	✔	-	✔	-	✔	✔	-	✔	-	✔	✔	-	✔	✔	✔	✔	✔	✔	✔	✔	-	✔	✔	✔	✔	-	-	✔	✔	✔	30	RPS4Y1	Y
3	✔	✔	✔	✔	✔	✔	✔	✔	✔	-	✔	-	✔	✔	✔	✔	-	✔	✔	-	✔	✔	✔	✔	✔	✔	✔	✔	-	✔	✔	✔	-	-	-	✔	✔	✔	30	USP9Y	Y
4	✔	✔	✔	✔	✔	✔	✔	✔	✔	-	✔	✔	✔	✔	✔	✔	✔	✔	✔	✔	✔	✔	✔	✔	✔	-	✔	✔	-	-	-	✔	-	-	-	✔	✔	✔	30	UTY	Y
5	✔	✔	✔	✔	✔	✔	✔	✔	✔	✔	✔	-	✔	✔	✔	-	-	✔	✔	-	✔	-	✔	✔	-	✔	✔	✔	-	✔	✔	✔	✔	-	-	✔	✔	✔	29	NLGN4Y	Y
6	✔	-	✔	✔	✔	✔	✔	✔	✔	-	-	-	-	✔	✔	✔	-	-	✔	-	-	-	✔	✔	-	✔	✔	-	-	✔	✔	✔	✔	-	-	✔	✔	✔	23	KDM5D	Y
7	✔	✔	✔	✔	✔	✔	-	✔	-	-	✔	-	✔	✔	✔	-	-	✔	✔	-	✔	-	✔	✔	-	-	✔	✔	-	✔	✔	✔	-	-	-	-	-	✔	22	TTTY14	Y
8	✔	✔	✔	✔	✔	✔	✔	-	-	✔	✔	-	✔	✔	✔	-	-	✔	-	-	✔	-	✔	✔	-	-	✔	✔	-	✔	-	✔	-	-	-	✔	-	✔	22	ZFY	Y
9	-	-	-	-	-	✔	✔	✔	✔	✔	✔	✔	✔	✔	✔	-	✔	✔	-	✔	✔	-	✔	✔	-	-	✔	✔	-	-	✔	✔	✔	-	-	-	-	✔	22	TXLNGY	Y
10	✔	✔	✔	✔	✔	-	-	-	-	✔	✔	✔	✔	-	-	-	✔	✔	-	✔	✔	✔	✔	-	✔	-	✔	✔	-	-	-	-	✔	-	-	-	✔	✔	21	TMSB4Y	Y
11	✔	✔	✔	✔	✔	-	✔	-	-	✔	✔	✔	✔	✔	-	-	✔	✔	✔	✔	✔	-	-	✔	-	-	✔	✔	-	-	-	-	-	-	-	-	-	✔	20	TTTY10	Y
12	✔	✔	✔	✔	✔	-	✔	-	-	✔	✔	-	✔	-	-	-	-	✔	✔	-	✔	✔	✔	-	✔	-	✔	-	-	-	-	-	-	-	-	-	✔	✔	18	PCDH11Y	Y
13	✔	✔	✔	✔	✔	-	-	-	-	✔	✔	-	✔	-	-	-	-	✔	✔	-	✔	✔	✔	✔	✔	-	✔	✔	-	-	-	-	-	-	-	-	-	✔	18	PRKY	Y
14	✔	-	-	✔	-	✔	-	✔	-	-	✔	-	-	✔	✔	-	-	-	-	-	✔	-	✔	✔	-	-	-	-	-	-	✔	✔	✔	-	-	-	✔	✔	15	PLCXD1	X
15	✔	-	-	✔	-	✔	-	✔	✔	-	-	-	-	✔	✔	-	-	-	-	-	✔	-	✔	-	-	-	-	-	-	✔	✔	✔	-	-	-	✔	✔	✔	15	ASMTL	X
16	✔	-	-	✔	-	-	-	-	✔	-	✔	-	-	✔	-	-	-	-	-	-	✔	-	✔	-	-	-	-	-	-	✔	✔	✔	-	-	-	-	✔	✔	12	CD99	X
17	-	-	-	-	-	-	-	✔	✔	-	✔	-	-	✔	✔	-	-	-	-	-	✔	-	✔	-	-	-	-	-	-	✔	✔	-	✔	-	-	-	✔	✔	12	ZBED1	X
18	-	-	-	✔	✔	-	-	-	-	-	-	-	-	-	✔	-	✔	✔	✔	-	-	-	-	-	✔	✔	-	-	-	-	-	-	✔	-	-	-	-	✔	10	CARTPT	5
19	✔	-	-	-	-	-	-	-	-	-	✔	✔	✔	-	-	-	-	-	✔	-	✔	-	✔	✔	-	-	✔	-	-	-	-	-	✔	-	-	-	-	-	10	RPS4Y2	Y
20	-	-	✔	✔	✔	✔	-	-	-	-	-	-	-	-	-	-	✔	✔	✔	-	-	-	-	✔	-	-	-	-	-	-	-	-	-	-	-	-	-	✔	9	HAPLN1	5
21	-	-	-	✔	-	✔	-	-	-	-	-	-	-	-	-	-	✔	✔	✔	-	-	-	-	-	✔	✔	-	-	-	-	-	-	✔	-	-	-	-	✔	9	RGS4	1
22	-	-	-	✔	-	-	-	-	-	-	-	✔	✔	-	-	-	✔	✔	✔	-	-	-	-	-	-	✔	-	-	-	-	-	-	✔	-	-	-	-	✔	9	NRN1	6
23	-	-	-	✔	✔	-	-	-	-	-	-	-	-	-	-	-	✔	-	✔	-	-	-	-	✔	✔	✔	-	-	-	-	-	-	✔	-	-	-	-	✔	9	VIP	6
24	-	-	-	✔	-	-	-	✔	✔	-	-	-	-	✔	-	-	-	-	-	-	-	-	-	-	-	-	-	-	-	✔	-	✔	-	-	-	✔	✔	✔	9	GTPBP6	X
25	✔	-	-	-	-	✔	-	-	-	✔	-	-	-	✔	-	-	-	✔	-	✔	✔	-	-	-	-	-	✔	✔	-	-	-	-	-	-	-	-	-	-	9	CD24	6
26	✔	✔	✔	-	-	-	-	-	-	-	-	✔	✔	✔	-	-	✔	✔	-	-	-	-	-	-	-	-	-	-	-	-	-	-	-	-	-	-	-	-	8	HJURP	2
27	-	✔	-	✔	-	-	-	-	-	-	-	✔	✔	-	-	-	✔	✔	✔	-	-	-	-	-	-	-	-	-	-	-	-	-	✔	-	-	-	-	-	8	LGALS1	22
28	✔	-	-	✔	-	✔	-	-	-	-	-	-	-	-	-	-	✔	✔	✔	-	-	-	-	-	-	✔	-	-	-	-	-	-	-	-	-	-	-	✔	8	THY1	11
29	✔	✔	✔	-	✔	-	-	-	-	-	-	✔	✔	-	-	-	✔	✔	-	-	-	-	-	-	-	-	-	-	-	-	-	-	-	-	-	-	-	-	8	LAMA1	18
30	✔	✔	✔	-	✔	-	-	-	-	-	-	✔	✔	-	-	-	✔	✔	-	-	-	-	-	-	-	-	-	-	-	-	-	-	-	-	-	-	-	-	8	FAT1	4
31	✔	✔	✔	-	✔	-	-	-	-	-	-	✔	✔	-	-	-	✔	✔	-	-	-	-	-	-	-	-	-	-	-	-	-	-	-	-	-	-	-	-	8	CHRDL1	X
32	✔	✔	-	-	-	-	-	-	-	-	-	✔	✔	-	-	-	✔	✔	-	-	-	-	-	-	-	-	-	-	-	✔	-	-	-	-	-	-	✔	-	8	DCXR	17
33	✔	✔	✔	-	-	-	-	-	-	-	-	✔	✔	-	✔	-	✔	✔	-	-	-	-	-	-	-	-	-	-	-	-	-	-	-	-	-	-	-	-	8	FAM111B	11
34	✔	✔	✔	-	✔	-	-	-	-	-	-	-	✔	-	-	-	✔	✔	-	-	-	-	-	-	-	-	-	-	-	✔	-	-	-	-	-	-	-	-	8	SUCLG2	3
35	✔	✔	✔	-	-	-	-	-	✔	-	-	✔	✔	-	-	-	✔	✔	-	-	-	-	-	-	-	-	-	-	-	-	-	-	-	-	-	-	-	-	8	LTBP1	2
36	-	-	-	✔	✔	✔	-	-	-	-	-	-	-	-	-	-	✔	✔	✔	-	-	-	-	-	-	✔	-	-	-	-	-	-	✔	-	-	-	-	-	8	HTR2A	13
37	✔	-	✔	-	✔	-	-	-	-	-	-	-	-	-	-	-	✔	✔	✔	-	-	-	-	-	-	-	-	✔	-	✔	-	-	-	-	-	-	-	-	8	EDNRB	13
38	-	-	-	✔	-	✔	-	-	-	-	-	-	-	-	-	-	✔	✔	-	-	-	-	-	-	✔	✔	✔	✔	-	-	-	-	-	-	-	-	-	-	8	SST	3
39	-	-	-	✔	-	-	-	-	-	-	-	-	-	-	-	-	✔	✔	✔	-	-	-	-	-	-	-	✔	✔	-	-	-	✔	-	-	-	✔	-	-	8	EGR1	5
40	-	-	-	✔	-	-	-	-	-	-	-	-	-	✔	✔	-	✔	✔	✔	-	-	-	-	-	-	-	-	-	-	-	-	-	✔	-	-	✔	-	-	8	BHLHE40	3
41	✔	✔	✔	-	-	-	-	-	-	-	-	-	✔	-	-	-	-	✔	-	-	-	-	-	-	-	-	-	-	-	✔	-	-	-	✔	-	-	✔	-	8	PHGDH	1
42	✔	✔	✔	-	-	-	-	-	-	-	-	✔	✔	-	-	-	✔	✔	-	-	-	-	-	-	-	-	-	-	-	✔	-	-	-	-	-	-	-	-	8	PAX6	11
43	-	-	-	✔	-	✔	-	-	-	-	-	-	-	-	-	-	✔	-	✔	-	-	-	-	✔	-	✔	-	-	-	-	-	-	✔	-	-	-	-	-	7	HLF	17
44	-	✔	-	✔	-	✔	-	-	-	-	-	-	-	-	-	-	✔	✔	✔	-	-	-	-	-	-	-	-	-	-	-	-	-	✔	-	-	-	-	-	7	EPHA4	2
45	-	-	-	✔	-	-	-	-	-	-	-	-	-	-	-	-	✔	✔	✔	-	-	-	-	-	-	✔	-	-	-	-	-	✔	-	-	-	✔	-	-	7	DUSP6	12
46	✔	-	✔	-	✔	-	-	-	-	-	-	✔	✔	-	-	-	✔	✔	-	-	-	-	-	-	-	-	-	-	-	-	-	-	-	-	-	-	-	-	7	CDC20	1
47	-	-	-	✔	-	-	-	-	-	-	-	✔	✔	-	-	-	✔	✔	✔	-	-	-	-	✔	-	-	-	-	-	-	-	-	-	-	-	-	-	-	7	SLC17A6	11
48	-	-	-	✔	✔	-	-	-	-	-	-	-	-	-	-	-	✔	✔	✔	-	-	-	-	-	-	-	-	✔	-	✔	-	-	-	-	-	-	-	-	7	CA2	8
49	-	-	-	✔	-	✔	-	-	-	-	-	-	✔	-	-	-	-	-	-	-	-	-	-	✔	-	✔	-	-	-	-	-	-	✔	-	-	-	-	✔	7	OPN3	1
50	-	-	-	✔	✔	✔	-	-	-	-	-	-	-	-	-	-	-	-	✔	-	-	-	-	✔	-	-	-	-	-	-	-	-	✔	-	-	-	-	✔	7	MAL2	8
51	✔	✔	✔	-	-	-	-	-	-	-	-	✔	✔	-	-	-	✔	✔	-	-	-	-	-	-	-	-	-	-	-	-	-	-	-	-	-	-	-	-	7	EMP2	16
52	-	✔	✔	-	-	-	-	-	-	-	-	✔	✔	-	-	-	✔	✔	-	-	-	-	-	-	-	-	-	-	-	-	-	-	-	-	-	-	-	✔	7	NEK2	1
53	-	-	-	✔	-	✔	-	-	-	-	-	✔	✔	-	-	-	✔	✔	✔	-	-	-	-	-	-	-	-	-	-	-	-	-	-	-	-	-	-	-	7	ZMAT4	8
54	-	-	✔	✔	-	-	-	-	-	-	-	-	-	-	-	-	-	✔	✔	-	✔	-	-	-	-	-	-	-	-	-	-	✔	-	-	-	-	-	✔	7	SPESP1	15
55	-	-	-	✔	-	✔	-	-	-	-	-	-	-	-	-	-	✔	✔	✔	-	-	-	-	-	-	✔	-	-	-	-	-	-	✔	-	-	-	-	-	7	CX3CL1	16
56	✔	✔	✔	-	-	-	-	-	-	-	-	✔	✔	-	-	-	✔	✔	-	-	-	-	-	-	-	-	-	-	-	-	-	-	-	-	-	-	-	-	7	CCNB2	15
57	-	-	-	✔	✔	-	-	-	-	-	-	-	-	✔	-	-	✔	✔	✔	-	-	-	-	-	-	-	-	-	-	-	-	-	-	-	-	-	-	✔	7	PPP4R4	14
58	-	-	-	✔	-	✔	-	-	-	-	-	-	-	-	-	-	✔	✔	✔	-	-	-	-	-	-	✔	-	-	-	-	-	-	✔	-	-	-	-	-	7	TUBA4A	2
59	-	-	-	✔	-	-	-	-	-	-	-	-	-	✔	-	-	✔	✔	✔	-	-	-	-	-	-	-	-	-	-	-	-	-	✔	-	-	-	-	✔	7	SNCG	10
60	-	-	-	✔	-	✔	-	-	-	-	-	-	-	✔	-	-	✔	✔	✔	-	-	-	-	-	-	-	-	-	-	-	-	-	-	-	-	-	-	✔	7	NECAB2	16
61	✔	✔	✔	-	-	-	-	-	-	-	-	✔	✔	-	-	-	✔	✔	-	-	-	-	-	-	-	-	-	-	-	-	-	-	-	-	-	-	-	-	7	PBK	8
62	-	✔	✔	-	-	-	-	-	-	-	-	✔	✔	-	✔	-	✔	✔	-	-	-	-	-	-	-	-	-	-	-	-	-	-	-	-	-	-	-	-	7	ASF1B	19
63	✔	✔	✔	-	-	-	-	-	-	-	-	✔	✔	-	-	-	✔	✔	-	-	-	-	-	-	-	-	-	-	-	-	-	-	-	-	-	-	-	-	7	YAP1	11
64	✔	✔	✔	-	✔	-	-	-	-	-	-	-	-	-	-	-	✔	✔	-	-	-	-	-	-	-	-	-	-	-	✔	-	-	-	-	-	-	-	-	7	LIX1	5
65	✔	✔	✔	-	✔	-	-	-	-	-	-	-	-	-	-	-	✔	✔	-	-	-	-	-	-	-	-	-	-	-	✔	-	-	-	-	-	-	-	-	7	PSAT1	9
66	✔	✔	✔	-	-	-	-	-	-	-	-	✔	✔	-	-	-	✔	✔	-	-	-	-	-	-	-	-	-	-	-	-	-	-	-	-	-	-	-	-	7	NDC80	18
67	✔	✔	✔	-	-	-	-	-	-	-	-	-	-	-	-	-	✔	✔	-	-	-	-	-	-	-	-	-	-	✔	✔	-	-	-	-	-	-	-	-	7	SALL1	16
68	✔	-	-	-	✔	-	-	-	-	-	-	✔	✔	-	-	-	✔	✔	-	-	-	-	-	-	-	-	-	-	-	✔	-	-	-	-	-	-	-	-	7	PMP22	17
69	✔	✔	✔	-	-	-	-	-	-	-	-	✔	✔	-	-	-	✔	✔	-	-	-	-	-	-	-	-	-	-	-	-	-	-	-	-	-	-	-	-	7	CKAP2L	2
70	✔	✔	✔	-	✔	-	-	-	-	-	-	-	-	-	-	-	✔	✔	-	-	-	-	-	-	-	-	-	-	-	✔	-	-	-	-	-	-	-	-	7	TMEM47	X
71	✔	✔	✔	-	-	-	-	-	-	-	-	✔	✔	-	-	-	✔	✔	-	-	-	-	-	-	-	-	-	-	-	-	-	-	-	-	-	-	-	-	7	KIF18A	11
72	✔	✔	✔	-	-	-	-	-	-	-	-	✔	✔	-	-	-	✔	✔	-	-	-	-	-	-	-	-	-	-	-	-	-	-	-	-	-	-	-	-	7	CDCA2	8
73	✔	-	✔	-	-	-	-	-	-	-	-	✔	✔	-	-	-	✔	✔	-	-	-	-	-	-	-	-	-	-	-	-	-	-	-	-	-	-	-	-	6	DTL	1
74	-	-	-	✔	-	-	-	✔	✔	-	-	-	-	-	-	-	✔	-	✔	-	-	-	-	-	-	-	-	-	-	-	-	-	-	-	-	-	-	✔	6	GAD2	10
75	-	-	-	✔	-	✔	-	-	-	-	-	-	-	-	-	-	✔	✔	✔	-	-	-	-	-	-	-	-	-	-	-	-	-	✔	-	-	-	-	-	6	NRGN	11
76	✔	-	✔	-	-	-	-	-	-	-	-	✔	✔	-	-	-	✔	✔	-	-	-	-	-	-	-	-	-	-	-	-	-	-	-	-	-	-	-	-	6	TYMS	18
77	-	-	-	✔	-	-	-	-	-	-	-	-	-	-	-	-	✔	✔	✔	-	-	-	-	-	-	✔	-	-	-	-	-	-	✔	-	-	-	-	-	6	PCSK1	5
78	-	-	-	✔	-	✔	-	-	-	-	-	-	-	-	-	-	-	-	✔	-	-	-	-	-	-	✔	-	-	-	-	-	-	✔	-	-	-	-	✔	6	GABRA1	5
79	-	-	-	✔	✔	-	-	-	-	-	-	-	-	-	-	-	-	-	✔	-	-	-	-	✔	✔	-	-	-	-	-	-	-	-	-	-	-	-	✔	6	CBLN4	20
80	-	-	-	✔	-	✔	-	-	-	-	-	-	-	-	-	-	✔	✔	✔	-	-	-	-	-	-	-	-	-	-	-	-	-	✔	-	-	-	-	-	6	SLC30A3	2
81	-	-	✔	-	-	-	-	-	-	-	-	✔	✔	✔	-	-	✔	✔	-	-	-	-	-	-	-	-	-	-	-	-	-	-	-	-	-	-	-	-	6	BRIP1	17
82	✔	✔	✔	-	-	-	-	-	-	-	-	-	-	-	-	-	✔	✔	✔	-	-	-	-	-	-	-	-	-	-	-	-	-	-	-	-	-	-	-	6	FOS	14
83	✔	-	-	✔	✔	-	-	-	-	-	-	-	-	-	-	-	-	-	-	-	-	✔	-	-	✔	-	-	-	-	-	-	-	-	-	-	-	✔	-	6	HSFY2	Y
84	-	-	-	✔	-	✔	-	-	-	-	-	-	-	-	-	-	-	-	-	-	-	-	-	✔	-	-	-	-	-	-	-	-	✔	-	-	-	✔	✔	6	SVOP	12
85	✔	✔	✔	-	-	-	-	-	-	-	-	-	-	-	-	-	✔	✔	-	-	-	-	-	-	-	-	-	-	-	✔	-	-	-	-	-	-	-	-	6	NR2E1	6
86	✔	✔	-	-	-	-	-	-	-	-	-	-	-	-	-	-	✔	✔	-	-	-	-	-	-	-	-	-	-	-	✔	-	-	-	✔	-	-	-	-	6	TST	22
87	-	-	-	✔	-	-	-	-	-	-	-	-	-	-	-	-	-	✔	✔	-	-	-	-	-	✔	✔	-	-	-	-	-	-	-	-	-	-	-	✔	6	TAC1	7
88	-	-	-	✔	-	-	-	-	-	-	-	-	-	-	-	-	✔	✔	✔	-	-	-	-	-	-	✔	-	-	-	-	-	-	✔	-	-	-	-	-	6	SCG2	2
89	✔	-	-	✔	✔	-	-	-	-	-	-	-	-	-	-	-	✔	✔	-	-	-	-	-	-	-	-	-	✔	-	-	-	-	-	-	-	-	-	-	6	PLA2G5	1
90	✔	-	✔	-	-	-	-	-	-	-	-	✔	✔	-	-	-	✔	✔	-	-	-	-	-	-	-	-	-	-	-	-	-	-	-	-	-	-	-	-	6	GLI3	7
91	✔	-	-	-	✔	-	-	-	-	-	-	-	-	-	-	-	✔	✔	-	-	-	-	-	-	-	-	-	-	-	✔	-	-	-	-	-	-	✔	-	6	APOE	19
92	-	-	-	✔	-	✔	-	-	-	-	-	-	-	-	-	-	✔	✔	✔	-	-	-	-	-	-	✔	-	-	-	-	-	-	-	-	-	-	-	-	6	OXR1	8
93	-	-	-	✔	-	✔	-	-	-	-	-	-	-	-	-	-	✔	✔	✔	-	-	-	-	✔	-	-	-	-	-	-	-	-	-	-	-	-	-	-	6	GRIK1	21
94	-	-	-	✔	-	✔	-	-	-	-	-	-	-	-	-	-	-	-	✔	-	-	-	-	✔	-	-	-	-	-	-	-	-	✔	-	-	-	-	✔	6	ZCCHC12	X
95	✔	-	✔	-	-	-	-	-	-	-	-	-	-	-	-	-	✔	✔	✔	-	-	-	-	-	-	-	-	-	-	✔	-	-	-	-	-	-	-	-	6	GJA1	6
96	✔	-	✔	-	✔	-	-	-	-	-	-	-	-	-	-	-	✔	✔	✔	-	-	-	-	-	-	-	-	-	-	-	-	-	-	-	-	-	-	-	6	SLC4A4	4
97	✔	-	-	✔	✔	-	-	-	-	-	-	-	-	-	-	-	✔	✔	-	-	-	-	-	-	-	-	-	✔	-	-	-	-	-	-	-	-	-	-	6	PYGM	11
98	-	-	-	✔	✔	-	-	-	-	-	-	-	-	-	-	-	-	-	✔	-	-	-	-	-	✔	✔	-	-	-	-	-	-	-	-	-	-	-	✔	6	CRH	8
99	-	-	-	✔	-	✔	-	-	-	-	-	-	-	-	-	-	-	-	✔	-	-	-	-	-	✔	-	-	-	-	-	-	-	✔	-	-	-	-	✔	6	SLC32A1	20
100	-	✔	✔	-	-	-	-	-	-	-	-	✔	✔	-	-	-	✔	✔	-	-	-	-	-	-	-	-	-	-	-	-	-	-	-	-	-	-	-	-	6	PLK1	16
101	-	✔	✔	-	-	-	-	-	-	-	-	✔	✔	-	-	-	✔	✔	-	-	-	-	-	-	-	-	-	-	-	-	-	-	-	-	-	-	-	-	6	KIF20A	5
102	-	✔	✔	-	-	-	-	-	-	-	-	✔	✔	-	-	-	✔	✔	-	-	-	-	-	-	-	-	-	-	-	-	-	-	-	-	-	-	-	-	6	NUF2	1
103	-	✔	✔	-	-	-	-	-	-	-	-	✔	✔	-	-	-	✔	✔	-	-	-	-	-	-	-	-	-	-	-	-	-	-	-	-	-	-	-	-	6	NCAPH	2
104	-	✔	✔	-	-	-	-	-	-	-	-	✔	✔	-	-	-	✔	✔	-	-	-	-	-	-	-	-	-	-	-	-	-	-	-	-	-	-	-	-	6	CDK2	12
105	-	✔	✔	-	-	-	-	-	-	-	-	✔	✔	-	-	-	✔	✔	-	-	-	-	-	-	-	-	-	-	-	-	-	-	-	-	-	-	-	-	6	DEPDC1	1
106	-	✔	✔	-	-	-	-	-	-	-	-	✔	✔	-	-	-	✔	✔	-	-	-	-	-	-	-	-	-	-	-	-	-	-	-	-	-	-	-	-	6	AURKB	17
107	✔	-	-	-	-	-	-	-	-	-	-	-	-	-	-	-	✔	✔	✔	-	-	-	-	-	-	-	-	✔	-	✔	-	-	-	-	-	-	-	-	6	RNASE1	14
108	✔	-	✔	-	-	-	-	-	-	-	-	✔	✔	-	-	-	✔	✔	-	-	-	-	-	-	-	-	-	-	-	-	-	-	-	-	-	-	-	-	6	ASPM	1
109	-	✔	✔	-	-	✔	-	-	-	-	-	-	-	-	-	-	✔	-	✔	-	-	-	-	-	-	-	-	-	-	-	-	-	-	-	-	-	-	✔	6	NMU	4
110	-	✔	✔	-	-	-	-	-	-	-	-	✔	✔	-	-	-	✔	✔	-	-	-	-	-	-	-	-	-	-	-	-	-	-	-	-	-	-	-	-	6	KIF23	15
111	-	✔	✔	-	-	-	-	-	-	-	-	✔	✔	-	-	-	✔	✔	-	-	-	-	-	-	-	-	-	-	-	-	-	-	-	-	-	-	-	-	6	TTK	6
112	-	✔	✔	-	-	-	-	-	-	-	-	✔	✔	-	-	-	✔	✔	-	-	-	-	-	-	-	-	-	-	-	-	-	-	-	-	-	-	-	-	6	CCNA2	4
113	-	✔	✔	-	-	✔	-	-	-	-	-	-	-	-	-	-	✔	✔	-	-	-	-	-	✔	-	-	-	-	-	-	-	-	-	-	-	-	-	-	6	GULP1	2
114	-	-	✔	✔	✔	-	-	-	-	-	-	-	-	-	-	-	-	-	✔	-	-	-	-	-	-	-	✔	-	-	-	-	-	-	-	-	-	-	✔	6	GYG2P1	Y
115	✔	-	✔	-	-	-	-	-	-	-	-	✔	✔	-	-	-	✔	✔	-	-	-	-	-	-	-	-	-	-	-	-	-	-	-	-	-	-	-	-	6	DLGAP5	14
116	-	✔	✔	-	-	-	-	-	-	-	-	✔	✔	-	-	-	✔	✔	-	-	-	-	-	-	-	-	-	-	-	-	-	-	-	-	-	-	-	-	6	KIF11	10
117	✔	-	-	-	✔	-	-	-	-	-	-	-	-	-	-	-	✔	✔	-	-	-	-	-	-	-	-	✔	✔	-	-	-	-	-	-	-	-	-	-	6	KCNJ10	1
118	-	✔	-	-	-	-	-	-	-	-	-	✔	✔	-	-	-	✔	✔	-	-	-	-	-	-	-	-	-	-	✔	-	-	-	-	-	-	-	-	-	6	DACH1	13
119	-	-	-	✔	-	✔	-	-	-	-	-	-	-	-	-	-	-	-	-	-	-	-	-	✔	-	✔	-	-	-	-	-	-	-	-	-	-	-	✔	5	NCALD	8
120	✔	✔	✔	-	-	-	-	-	-	-	-	-	-	-	-	-	✔	✔	-	-	-	-	-	-	-	-	-	-	-	-	-	-	-	-	-	-	-	-	5	PLTP	20
121	✔	✔	✔	-	-	-	-	-	-	-	-	-	-	-	-	-	✔	✔	-	-	-	-	-	-	-	-	-	-	-	-	-	-	-	-	-	-	-	-	5	SOX9	17
122	✔	✔	✔	-	-	-	-	-	-	-	-	-	-	-	-	-	✔	✔	-	-	-	-	-	-	-	-	-	-	-	-	-	-	-	-	-	-	-	-	5	ITIH2	10
123	-	-	-	✔	-	✔	-	-	-	-	-	-	-	-	-	-	✔	✔	✔	-	-	-	-	-	-	-	-	-	-	-	-	-	-	-	-	-	-	-	5	CRHBP	5
124	✔	-	✔	-	-	-	-	-	-	-	-	✔	✔	-	-	-	✔	-	-	-	-	-	-	-	-	-	-	-	-	-	-	-	-	-	-	-	-	-	5	NUSAP1	15
125	✔	✔	✔	-	-	-	-	-	-	-	-	-	-	-	-	-	✔	✔	-	-	-	-	-	-	-	-	-	-	-	-	-	-	-	-	-	-	-	-	5	HES1	3
126	✔	-	-	✔	-	-	-	-	-	-	-	-	-	-	-	-	✔	✔	-	-	-	-	-	-	-	-	-	-	-	-	-	-	-	✔	-	-	-	-	5	EFEMP1	2
127	-	-	-	✔	-	✔	-	-	-	-	-	-	-	-	-	-	-	-	✔	-	-	-	-	✔	-	-	-	-	-	-	-	-	✔	-	-	-	-	-	5	SLC39A10	2
128	-	-	-	-	-	✔	-	-	-	-	-	-	-	-	-	-	-	-	-	-	-	-	-	✔	✔	✔	-	-	-	-	-	-	-	-	-	-	-	✔	5	NEUROD6	7
129	-	-	-	-	-	-	✔	-	-	-	-	-	-	✔	-	-	✔	✔	-	-	-	-	-	-	-	-	-	-	-	✔	-	-	-	-	-	-	-	-	5	ANOS1	X
130	-	-	-	-	-	-	-	✔	-	-	-	-	-	-	-	-	-	-	-	-	-	-	-	-	-	-	-	-	-	✔	-	-	-	-	-	✔	✔	✔	5	SLC25A6	X
131	✔	-	✔	-	✔	-	-	-	-	-	-	-	-	-	-	-	✔	✔	-	-	-	-	-	-	-	-	-	-	-	-	-	-	-	-	-	-	-	-	5	SLC1A3	5
132	-	✔	-	-	-	-	-	-	-	-	-	✔	✔	-	-	-	✔	✔	-	-	-	-	-	-	-	-	-	-	-	-	-	-	-	-	-	-	-	-	5	ITGA2	5
133	-	-	-	✔	-	-	-	-	-	-	-	-	-	-	✔	-	-	-	-	-	-	-	-	-	-	-	-	-	-	-	-	-	✔	-	-	-	✔	✔	5	RIMS3	1
134	✔	-	-	-	-	-	-	-	-	✔	-	-	-	-	-	-	-	-	✔	-	-	-	-	-	-	-	✔	✔	-	-	-	-	-	-	-	-	-	-	5	PCDH11X	X
135	✔	✔	-	-	-	-	-	-	-	-	-	-	-	-	-	-	✔	✔	-	-	-	-	-	-	-	-	-	-	-	✔	-	-	-	-	-	-	-	-	5	LGALS3BP	17
136	-	✔	-	-	-	-	-	-	-	-	-	✔	✔	-	-	-	✔	✔	-	-	-	-	-	-	-	-	-	-	-	-	-	-	-	-	-	-	-	-	5	CDC6	17
137	-	-	-	✔	-	✔	-	-	-	-	-	-	-	-	-	-	-	-	✔	-	-	-	-	✔	-	✔	-	-	-	-	-	-	-	-	-	-	-	-	5	TRHDE	12
138	-	-	✔	-	-	-	-	-	-	-	-	✔	✔	-	-	-	✔	✔	-	-	-	-	-	-	-	-	-	-	-	-	-	-	-	-	-	-	-	-	5	PTTG1	5
139	-	-	✔	-	-	-	-	-	-	-	-	✔	✔	-	-	-	✔	✔	-	-	-	-	-	-	-	-	-	-	-	-	-	-	-	-	-	-	-	-	5	CDK1	10
140	-	-	✔	-	-	-	-	-	-	-	-	-	✔	-	-	-	-	✔	-	-	-	-	-	-	-	-	-	-	-	-	✔	-	-	-	-	✔	-	-	5	TPX2	20
141	-	-	✔	-	-	-	-	-	-	-	-	✔	✔	-	✔	-	✔	-	-	-	-	-	-	-	-	-	-	-	-	-	-	-	-	-	-	-	-	-	5	RRM2	2
142	✔	✔	✔	-	-	-	-	-	-	-	-	-	-	-	-	-	✔	✔	-	-	-	-	-	-	-	-	-	-	-	-	-	-	-	-	-	-	-	-	5	RFX4	12
143	-	-	-	✔	-	-	-	-	-	-	-	-	-	-	✔	-	-	-	✔	-	-	-	-	-	-	✔	-	-	-	-	-	-	✔	-	-	-	-	-	5	GABRG2	5
144	-	-	-	✔	-	✔	-	-	-	-	-	-	-	-	-	-	-	-	-	-	-	-	-	-	✔	✔	-	-	-	-	-	-	✔	-	-	-	-	-	5	SYT1	12
145	-	✔	-	-	-	-	-	-	-	-	-	✔	✔	-	-	-	✔	✔	-	-	-	-	-	-	-	-	-	-	-	-	-	-	-	-	-	-	-	-	5	RND2	17
146	✔	-	-	-	-	-	-	-	-	-	-	-	-	-	-	-	-	-	-	-	-	✔	-	-	✔	-	✔	-	-	-	-	-	-	-	-	-	-	-	4	HSFY1	Y
147	-	-	-	-	-	-	-	-	-	✔	✔	✔	✔	-	-	-	-	-	-	-	-	-	-	-	-	-	-	-	-	-	-	-	-	-	-	-	-	-	4	SUMO1P3	1
148	-	-	✔	✔	✔	-	-	-	-	-	-	-	-	-	-	-	-	-	-	-	-	-	-	-	-	-	-	-	-	-	-	-	-	-	-	-	-	✔	4	ARSFP1	Y
149	-	-	-	-	-	-	-	-	-	-	-	✔	✔	✔	-	-	✔	-	-	-	-	-	-	-	-	-	-	-	-	-	-	-	-	-	-	-	-	-	4	H2AC4	6
150	-	-	-	-	-	-	-	-	-	-	✔	✔	✔	-	-	-	✔	-	-	-	-	-	-	-	-	-	-	-	-	-	-	-	-	-	-	-	-	-	4	H1-5	6
151	-	-	-	-	✔	-	-	-	-	-	-	-	-	-	-	-	✔	✔	✔	-	-	-	-	-	-	-	-	-	-	-	-	-	-	-	-	-	-	-	4	PLP1	X
152	-	-	-	-	✔	-	-	-	-	-	-	-	-	-	-	-	-	-	✔	-	-	-	-	-	-	-	✔	✔	-	-	-	-	-	-	-	-	-	-	4	CNDP1	18
153	-	-	-	-	-	-	-	-	-	-	-	-	-	-	-	-	✔	✔	-	-	-	-	-	-	-	-	-	-	-	✔	-	-	-	✔	-	-	-	-	4	CSRP1	1
154	-	-	-	✔	-	-	-	-	-	-	-	-	-	-	-	-	✔	-	✔	-	-	-	-	-	-	-	-	-	-	-	-	-	✔	-	-	-	-	-	4	NEFH	22
155	-	-	-	✔	-	✔	-	-	-	-	-	-	-	-	-	-	-	-	✔	-	-	-	-	-	✔	-	-	-	-	-	-	-	-	-	-	-	-	-	4	PPEF1	X
156	-	-	-	-	-	-	-	-	-	-	-	✔	✔	-	-	-	✔	✔	-	-	-	-	-	-	-	-	-	-	-	-	-	-	-	-	-	-	-	-	4	PPP1R17	7
157	-	-	-	✔	-	-	-	-	-	-	-	-	-	-	-	-	-	-	✔	-	-	-	-	✔	-	-	-	-	-	-	-	-	-	-	-	-	-	✔	4	COL24A1	1
158	-	✔	✔	-	-	-	-	-	-	-	-	-	-	-	-	-	✔	✔	-	-	-	-	-	-	-	-	-	-	-	-	-	-	-	-	-	-	-	-	4	LYVE1	11
159	-	✔	✔	-	-	-	-	-	-	-	-	-	-	-	-	-	✔	✔	-	-	-	-	-	-	-	-	-	-	-	-	-	-	-	-	-	-	-	-	4	OGN	9
160	-	✔	✔	-	-	-	-	-	-	-	-	-	-	-	-	-	✔	✔	-	-	-	-	-	-	-	-	-	-	-	-	-	-	-	-	-	-	-	-	4	LUM	12
161	-	-	✔	✔	✔	-	-	-	-	-	-	-	-	-	-	-	-	-	-	-	-	-	-	-	-	-	-	-	-	-	-	-	-	-	-	-	-	✔	4	HSFY3P	Y
162	✔	-	-	-	-	-	-	-	-	-	-	-	-	-	-	-	✔	✔	-	-	-	-	-	-	-	-	-	-	-	✔	-	-	-	-	-	-	-	-	4	SLC25A18	22
163	✔	-	-	✔	-	-	-	-	-	-	-	-	-	-	-	-	-	-	-	-	-	-	-	-	✔	-	-	-	-	-	-	-	-	-	-	-	-	✔	4	FREM3	4
164	-	-	-	-	-	-	-	-	-	-	-	-	-	-	-	-	✔	✔	-	-	-	-	-	-	-	-	-	-	-	✔	-	-	-	-	-	-	-	-	3	EFHD1	2
165	-	-	-	-	-	-	-	-	-	-	-	-	-	-	-	-	✔	✔	-	-	-	-	-	-	-	-	-	-	-	-	-	-	-	-	-	-	✔	-	3	ALDOC	17
166	-	-	-	-	-	-	-	-	-	-	-	✔	✔	-	-	-	✔	-	-	-	-	-	-	-	-	-	-	-	-	-	-	-	-	-	-	-	-	-	3	H4C4	6
167	-	-	-	-	-	-	-	-	-	-	-	-	-	-	-	-	✔	✔	-	-	-	-	-	-	-	-	-	-	-	-	-	-	-	✔	-	-	-	-	3	APOD	3
168	-	-	-	-	-	-	-	-	-	-	-	✔	✔	-	-	-	-	-	-	-	-	-	-	-	-	-	-	-	-	✔	-	-	-	-	-	-	-	-	3	H1-2	6
169	-	-	✔	-	-	-	-	-	-	-	-	-	-	-	-	-	✔	✔	-	-	-	-	-	-	-	-	-	-	-	-	-	-	-	-	-	-	-	-	3	ASPN	9
170	-	-	-	-	-	-	-	-	-	-	-	✔	✔	✔	-	-	-	-	-	-	-	-	-	-	-	-	-	-	-	-	-	-	-	-	-	-	-	-	3	SLC17A8	12
171	-	-	-	-	-	-	-	-	-	-	-	✔	✔	-	-	-	✔	-	-	-	-	-	-	-	-	-	-	-	-	-	-	-	-	-	-	-	-	-	3	H2BC3	6
172	-	-	-	-	-	-	-	✔	✔	-	-	-	-	-	-	-	-	-	-	-	-	-	-	-	-	-	-	-	-	-	-	-	-	✔	-	-	-	-	3	CTSF	11
173	-	-	-	-	✔	-	-	-	-	-	-	-	-	-	-	-	-	-	-	-	-	-	-	✔	-	-	✔	-	-	-	-	-	-	-	-	-	-	-	3	RNU6-255P	Y
174	-	✔	✔	-	-	-	-	-	-	-	-	-	-	-	-	-	-	✔	-	-	-	-	-	-	-	-	-	-	-	-	-	-	-	-	-	-	-	-	3	IGF2	11
175	-	-	-	✔	-	-	-	-	✔	-	-	-	-	-	-	-	-	-	-	-	-	-	-	-	-	-	-	-	-	-	-	-	-	-	-	-	-	✔	3	SSTR4	20
176	-	-	-	-	-	-	-	-	-	-	-	-	-	-	-	-	-	-	-	-	-	-	-	-	-	-	-	✔	-	✔	-	-	-	-	-	-	✔	-	3	PAQR6	1
177	-	-	-	-	-	-	-	-	-	-	-	✔	✔	-	-	-	-	-	-	-	-	-	-	-	-	-	-	-	-	-	-	-	-	-	-	-	-	-	2	H3C1	6
178	-	-	-	-	-	-	-	-	-	-	-	✔	✔	-	-	-	-	-	-	-	-	-	-	-	-	-	-	-	-	-	-	-	-	-	-	-	-	-	2	H2BC4	6
179	-	-	-	-	-	-	-	-	-	-	-	✔	✔	-	-	-	-	-	-	-	-	-	-	-	-	-	-	-	-	-	-	-	-	-	-	-	-	-	2	H3C3	6
180	-	-	-	-	-	-	-	-	-	-	-	✔	✔	-	-	-	-	-	-	-	-	-	-	-	-	-	-	-	-	-	-	-	-	-	-	-	-	-	2	H2BC14	6
181	-	-	-	-	-	-	-	-	-	✔	✔	-	-	-	-	-	-	-	-	-	-	-	-	-	-	-	-	-	-	-	-	-	-	-	-	-	-	-	2	DEFB123	20
182	-	-	-	-	✔	-	-	-	-	-	-	-	-	-	-	-	-	-	-	-	-	-	-	-	-	-	✔	-	-	-	-	-	-	-	-	-	-	-	2	AGKP1	Y
183	-	-	-	-	-	-	-	-	-	-	-	-	-	-	-	-	-	✔	-	-	-	-	-	-	-	-	-	-	-	-	-	-	-	-	-	-	-	✔	2	ANOS2P	Y
184	-	-	-	-	-	-	-	-	-	-	-	-	-	-	-	-	-	-	-	✔	✔	-	-	-	-	-	-	-	-	-	-	-	-	-	-	-	-	-	2	OR6K2	1

## Sheet: HIP
	Allen.brain.atlas_microarray.analysis	brain.span_microarray	brain.span_RNAseq	BrainSeq	GSE102556	GSE11882	GSE1297	GSE13344_GPL5175	GSE13344_GPL5188	GSE25219_GPL5175	GSE25219_GPL5188	GSE28146	GSE36980	GSE44456	GSE45642	GSE46706_GPL5175_DE_raw_probeset	GSE46706_GPL5188_DE_raw	GSE5281	GSE53987	GSE84422_GPL96	GSE84422_GPL97	GTEx_brain	SUM of overlap datasets	Gene	Chromosome
0	✔	✔	✔	✔	✔	✔	✔	✔	✔	✔	✔	✔	✔	✔	✔	✔	✔	✔	✔	-	-	✔	20	EIF1AY	Y
1	✔	✔	✔	✔	✔	✔	✔	✔	✔	✔	✔	✔	✔	✔	✔	✔	✔	✔	✔	-	-	✔	20	DDX3Y	Y
2	✔	✔	✔	✔	✔	✔	✔	-	✔	-	✔	✔	✔	✔	✔	✔	✔	✔	✔	-	-	✔	18	RPS4Y1	Y
3	✔	✔	✔	✔	✔	✔	✔	-	✔	-	✔	✔	✔	✔	✔	✔	✔	✔	✔	-	-	✔	18	NLGN4Y	Y
4	✔	✔	✔	✔	✔	✔	✔	-	✔	-	✔	✔	✔	✔	✔	✔	✔	✔	✔	-	-	✔	18	USP9Y	Y
5	✔	✔	✔	✔	✔	✔	-	✔	✔	✔	✔	✔	✔	✔	-	✔	✔	✔	✔	-	-	✔	18	UTY	Y
6	✔	✔	✔	✔	✔	✔	-	-	✔	-	✔	✔	✔	✔	-	✔	✔	✔	✔	-	-	✔	16	TTTY14	Y
7	✔	✔	✔	✔	✔	✔	-	✔	✔	✔	✔	-	✔	✔	-	✔	✔	-	✔	-	-	✔	16	TTTY10	Y
8	-	-	-	✔	-	✔	✔	✔	✔	✔	✔	✔	✔	✔	-	✔	✔	✔	✔	-	-	✔	15	TXLNGY	Y
9	✔	✔	✔	✔	✔	✔	-	-	✔	-	✔	✔	✔	✔	-	✔	✔	-	✔	-	-	✔	15	ZFY	Y
10	✔	-	✔	✔	✔	✔	✔	-	-	-	-	✔	✔	✔	✔	✔	-	✔	✔	-	-	✔	14	KDM5D	Y
11	✔	✔	✔	✔	✔	✔	-	-	✔	-	✔	-	✔	✔	-	✔	✔	-	-	-	-	✔	13	PRKY	Y
12	✔	✔	✔	✔	✔	-	-	✔	✔	✔	✔	-	-	-	-	✔	✔	-	-	-	-	✔	12	TMSB4Y	Y
13	✔	✔	✔	✔	✔	-	-	-	✔	-	✔	-	-	-	-	✔	-	-	-	-	-	✔	9	PCDH11Y	Y
14	✔	-	✔	✔	✔	-	-	✔	✔	-	-	-	-	-	-	-	-	-	-	-	-	✔	7	DDX43	6
15	-	✔	✔	✔	✔	-	-	-	✔	-	✔	-	-	-	-	-	-	-	-	-	-	-	6	TBL1Y	Y
16	✔	-	-	-	-	-	-	✔	✔	-	-	-	✔	✔	-	✔	-	-	-	-	-	-	6	RPS4Y2	Y
17	-	-	-	✔	-	✔	-	✔	✔	-	-	-	-	-	-	-	-	✔	-	-	-	✔	6	LINC01597	20
18	✔	-	-	✔	-	-	✔	-	-	-	-	-	✔	-	-	-	-	-	✔	-	-	✔	6	PLCXD1	X
19	✔	-	-	-	-	-	-	✔	✔	✔	✔	-	-	-	-	-	-	-	-	-	-	✔	6	CERCAM	9
20	✔	-	-	-	-	-	✔	✔	✔	✔	✔	-	-	-	-	-	-	-	-	-	-	-	6	MAP3K11	11
21	-	-	-	-	-	-	-	✔	✔	✔	✔	-	-	-	-	-	-	-	-	-	✔	-	5	CLIC6	21
22	-	-	-	-	-	-	-	-	✔	-	-	-	✔	✔	✔	-	-	✔	-	-	-	-	5	GABRD	1
23	✔	-	-	-	-	-	-	-	-	✔	✔	-	-	-	-	-	✔	-	-	✔	-	-	5	SLC13A4	7
24	-	-	-	-	-	✔	-	✔	✔	-	-	-	-	✔	-	-	✔	-	-	-	-	-	5	PAX8-AS1	2
25	✔	-	-	-	-	-	-	✔	✔	✔	✔	-	-	-	-	-	-	-	-	-	-	-	5	IER3	6
26	✔	-	-	-	-	✔	-	-	-	-	-	-	-	-	-	✔	-	-	✔	-	-	✔	5	CD99	X
27	-	-	✔	✔	✔	-	-	-	-	-	-	-	-	-	-	✔	-	-	-	-	-	✔	5	GYG2P1	Y
28	✔	-	✔	-	-	-	✔	-	-	✔	✔	-	-	-	-	-	-	-	-	-	-	-	5	CREB3L2	7
29	-	-	-	✔	✔	-	-	-	-	-	-	-	✔	-	-	✔	-	-	-	-	-	-	4	RNU6-255P	Y
30	-	✔	✔	-	-	-	-	-	-	✔	✔	-	-	-	-	-	-	-	-	-	-	-	4	BGN	X
31	-	-	-	✔	-	-	-	-	-	-	-	-	✔	✔	-	-	-	-	-	-	-	✔	4	FRG1BP	20
32	-	-	✔	✔	-	-	-	-	-	-	✔	-	-	-	-	-	-	-	-	-	-	✔	4	SPESP1	15
33	-	-	-	-	-	-	-	✔	✔	✔	✔	-	-	-	-	-	-	-	-	-	-	-	4	PIEZO2	18
34	-	-	✔	-	-	-	✔	-	-	✔	✔	-	-	-	-	-	-	-	-	-	-	-	4	MYOF	10
35	✔	-	-	-	-	-	-	-	-	✔	✔	-	-	-	-	-	✔	-	-	-	-	-	4	KCNJ13	2
36	-	-	-	-	-	-	-	✔	✔	✔	✔	-	-	-	-	-	-	-	-	-	-	-	4	MYL9	20
37	-	-	-	-	-	-	-	✔	✔	✔	✔	-	-	-	-	-	-	-	-	-	-	-	4	CYB5R2	11
38	-	-	-	-	-	-	✔	-	-	✔	✔	-	-	-	-	-	-	-	-	-	-	✔	4	CA14	1
39	✔	✔	✔	-	-	-	-	-	-	-	✔	-	-	-	-	-	-	-	-	-	-	-	4	NKD1	16
40	✔	-	✔	-	-	-	-	-	-	✔	✔	-	-	-	-	-	-	-	-	-	-	-	4	ASPN	9
41	✔	-	✔	-	-	-	-	-	-	✔	✔	-	-	-	-	-	-	-	-	-	-	-	4	CLDN1	3
42	✔	-	✔	-	-	-	-	-	-	✔	✔	-	-	-	-	-	-	-	-	-	-	-	4	VAV3	1
43	✔	-	-	-	-	-	-	-	-	✔	✔	-	-	-	-	-	-	-	-	-	✔	-	4	F5	1
44	✔	-	✔	-	-	-	-	-	-	✔	✔	-	-	-	-	-	-	-	-	-	-	-	4	RORB	9
45	-	-	-	-	-	-	-	-	-	-	-	✔	-	-	✔	✔	✔	-	-	-	-	-	4	NTS	12
46	✔	-	-	-	-	-	✔	✔	✔	-	-	-	-	-	-	-	-	-	-	-	-	-	4	VWA1	1
47	✔	-	✔	-	-	-	-	-	-	✔	✔	-	-	-	-	-	-	-	-	-	-	-	4	FAT1	4
48	✔	-	-	-	-	-	-	✔	✔	-	-	✔	-	-	-	-	-	-	-	-	-	-	4	PGLYRP1	19
49	✔	-	✔	-	-	-	-	-	-	✔	✔	-	-	-	-	-	-	-	-	-	-	-	4	TES	7
50	-	-	-	-	✔	-	-	-	-	✔	✔	-	-	-	-	-	-	-	-	-	-	-	3	CPED1	7
51	-	-	-	-	-	-	-	-	-	-	-	-	✔	✔	-	-	-	✔	-	-	-	-	3	CALB1	8
52	-	-	-	-	-	-	-	-	-	-	-	✔	-	-	-	-	-	-	-	✔	✔	-	3	PRELP	1
53	-	-	-	-	-	-	-	-	-	-	-	-	✔	✔	-	-	-	✔	-	-	-	-	3	ANO3	11
54	-	-	-	-	-	-	-	-	-	-	-	-	-	-	-	✔	✔	-	-	-	✔	-	3	PRLR	5
55	-	-	-	-	-	✔	-	-	-	-	-	-	-	✔	✔	-	-	-	-	-	-	-	3	NEFH	22
56	-	-	-	-	-	✔	-	-	-	-	-	-	-	-	-	-	-	-	✔	-	-	✔	3	LINC00685	X
57	-	-	-	-	-	-	-	✔	✔	-	-	-	-	✔	-	-	-	-	-	-	-	-	3	H4C4	6
58	-	-	-	-	-	-	✔	✔	✔	-	-	-	-	-	-	-	-	-	-	-	-	-	3	NXT1	20
59	-	-	-	-	-	-	-	-	-	✔	✔	-	-	-	✔	-	-	-	-	-	-	-	3	PVALB	22
60	-	-	-	-	-	-	-	✔	✔	-	-	-	-	-	-	-	-	✔	-	-	-	-	3	ATP6V0A2	12
61	-	-	-	-	-	-	-	-	-	-	✔	-	✔	-	-	-	✔	-	-	-	-	-	3	SOSTDC1	7
62	-	-	-	-	-	-	-	-	-	✔	✔	✔	-	-	-	-	-	-	-	-	-	-	3	NOTCH3	19
63	-	-	-	-	-	-	-	-	-	✔	✔	-	✔	-	-	-	-	-	-	-	-	-	3	RGS8	1
64	-	-	-	-	-	-	-	-	-	✔	✔	-	-	-	-	-	-	-	-	✔	-	-	3	FOLR1	11
65	-	-	-	-	-	-	-	-	-	✔	✔	-	-	-	-	-	-	-	-	✔	-	-	3	SERPINF1	17
66	-	-	-	-	-	-	-	-	-	✔	✔	✔	-	-	-	-	-	-	-	-	-	-	3	LUM	12
67	-	-	-	✔	-	-	-	-	✔	-	-	-	-	-	-	-	-	-	-	-	-	✔	3	NOX5	15
68	-	-	-	✔	-	-	-	-	-	-	-	-	-	-	-	-	-	-	✔	-	-	✔	3	FRG1CP	20
69	-	-	✔	-	✔	-	-	-	-	-	-	✔	-	-	-	-	-	-	-	-	-	-	3	ZFY-AS1	Y
70	-	-	✔	-	-	-	-	-	-	✔	✔	-	-	-	-	-	-	-	-	-	-	-	3	COLEC12	18
71	✔	-	-	-	-	-	-	-	-	-	-	-	-	-	-	✔	✔	-	-	-	-	-	3	PCDH11X	X
72	✔	-	-	-	-	-	-	✔	✔	-	-	-	-	-	-	-	-	-	-	-	-	-	3	AMN	14
73	✔	-	-	-	-	-	-	-	-	✔	✔	-	-	-	-	-	-	-	-	-	-	-	3	ITIH2	10
74	✔	-	-	-	-	-	-	✔	✔	-	-	-	-	-	-	-	-	-	-	-	-	-	3	LCE1D	1
75	✔	-	-	-	-	-	-	-	-	✔	✔	-	-	-	-	-	-	-	-	-	-	-	3	TCF7L2	10
76	✔	-	-	-	-	-	-	-	-	✔	✔	-	-	-	-	-	-	-	-	-	-	-	3	OTX2	14
77	-	-	✔	-	-	-	-	-	-	✔	✔	-	-	-	-	-	-	-	-	-	-	-	3	LAMA2	6
78	✔	-	-	-	-	-	-	✔	✔	-	-	-	-	-	-	-	-	-	-	-	-	-	3	DND1	5
79	-	-	✔	-	✔	-	-	-	-	-	-	-	-	-	-	-	-	-	-	-	-	✔	3	HSFY3P	Y
80	-	-	-	✔	✔	-	-	-	-	-	-	-	-	-	-	✔	-	-	-	-	-	-	3	LINC00278	Y
81	-	✔	-	-	-	-	-	-	-	✔	✔	-	-	-	-	-	-	-	-	-	-	-	3	XYLT1	16
82	-	✔	-	-	-	-	-	✔	✔	-	-	-	-	-	-	-	-	-	-	-	-	-	3	S1PR5	19
83	-	✔	-	-	-	-	-	-	-	✔	✔	-	-	-	-	-	-	-	-	-	-	-	3	CLN6	15
84	✔	-	-	-	-	-	-	✔	✔	-	-	-	-	-	-	-	-	-	-	-	-	-	3	LCN12	9
85	-	-	✔	-	-	-	-	-	-	✔	✔	-	-	-	-	-	-	-	-	-	-	-	3	LYVE1	11
86	-	✔	-	-	-	-	-	-	-	✔	✔	-	-	-	-	-	-	-	-	-	-	-	3	PRND	20
87	-	-	✔	-	-	-	-	-	-	✔	✔	-	-	-	-	-	-	-	-	-	-	-	3	EBF1	5
88	-	-	-	✔	✔	-	-	-	-	-	-	-	-	-	-	✔	-	-	-	-	-	-	3	AGKP1	Y
89	-	-	-	✔	-	-	-	-	-	-	✔	-	-	-	-	-	-	-	-	-	-	✔	3	ANOS2P	Y
90	-	-	✔	-	-	-	-	-	-	✔	✔	-	-	-	-	-	-	-	-	-	-	-	3	GPR183	13
91	-	-	✔	-	-	-	-	-	-	✔	✔	-	-	-	-	-	-	-	-	-	-	-	3	NID2	14
92	-	-	✔	✔	✔	-	-	-	-	-	-	-	-	-	-	-	-	-	-	-	-	-	3	ARSFP1	Y
93	-	-	✔	-	-	-	-	-	-	✔	✔	-	-	-	-	-	-	-	-	-	-	-	3	TMTC2	12
94	-	-	-	-	-	-	-	-	-	✔	✔	-	-	-	-	-	-	-	-	-	-	-	2	SLC2A12	6
95	-	-	-	-	-	-	-	-	-	✔	✔	-	-	-	-	-	-	-	-	-	-	-	2	CLDN11	3
96	-	-	-	-	-	-	-	-	-	✔	✔	-	-	-	-	-	-	-	-	-	-	-	2	C7	5
97	-	-	-	-	-	-	-	-	-	-	-	-	-	-	-	-	-	-	-	✔	✔	-	2	WLS	1
98	✔	-	-	-	-	-	-	-	-	-	-	-	-	-	-	✔	-	-	-	-	-	-	2	HSFY1	Y
99	-	-	-	-	-	-	-	-	-	-	-	-	-	-	-	✔	✔	-	-	-	-	-	2	SCGN	6
100	-	-	-	-	-	-	-	-	-	-	-	-	-	-	✔	-	✔	-	-	-	-	-	2	TAC1	7
101	-	-	-	-	-	-	-	-	-	-	-	-	-	✔	✔	-	-	-	-	-	-	-	2	DCLK1	13
102	-	-	-	-	-	-	-	-	-	✔	✔	-	-	-	-	-	-	-	-	-	-	-	2	LGR5	12
103	-	-	-	-	-	-	-	-	-	-	-	-	-	✔	-	-	-	✔	-	-	-	-	2	RGS4	1
104	-	-	-	-	-	-	-	-	-	-	-	-	-	✔	✔	-	-	-	-	-	-	-	2	SNAP25	20
105	-	-	-	-	-	-	-	-	-	-	-	-	-	✔	✔	-	-	-	-	-	-	-	2	MLLT11	1
106	-	-	-	-	-	-	-	-	-	-	✔	-	-	-	-	-	-	-	-	✔	-	-	2	MGP	12
107	✔	-	-	-	-	-	-	-	-	-	-	✔	-	-	-	-	-	-	-	-	-	-	2	TIMP4	3
108	-	-	-	-	-	-	-	-	-	-	-	-	-	✔	✔	-	-	-	-	-	-	-	2	NSF	17
109	-	-	-	-	-	-	-	-	-	-	-	-	-	✔	✔	-	-	-	-	-	-	-	2	VSNL1	2
110	-	-	-	-	-	-	-	-	-	-	-	-	-	✔	✔	-	-	-	-	-	-	-	2	SNX10	7
111	-	-	-	-	-	-	-	-	-	-	-	-	-	✔	✔	-	-	-	-	-	-	-	2	INA	10
112	-	-	-	-	-	-	-	-	-	-	-	-	-	✔	✔	-	-	-	-	-	-	-	2	SYT1	12
113	-	-	-	-	-	-	-	-	-	-	-	-	-	✔	✔	-	-	-	-	-	-	-	2	GABRA1	5
114	-	-	-	✔	✔	-	-	-	-	-	-	-	-	-	-	-	-	-	-	-	-	-	2	PPP1R12BP1	Y
115	-	-	-	-	-	-	-	-	-	✔	✔	-	-	-	-	-	-	-	-	-	-	-	2	ACTG2	2
116	-	-	-	-	-	-	-	-	-	✔	✔	-	-	-	-	-	-	-	-	-	-	-	2	RNASE1	14
117	-	-	-	✔	-	✔	-	-	-	-	-	-	-	-	-	-	-	-	-	-	-	-	2	PTPN20	10
118	-	-	-	-	-	✔	-	-	-	-	-	✔	-	-	-	-	-	-	-	-	-	-	2	AKAIN1	18
119	-	-	-	-	-	✔	-	-	-	-	-	-	-	-	-	-	-	✔	-	-	-	-	2	BCL11B	14
120	-	-	-	-	-	✔	✔	-	-	-	-	-	-	-	-	-	-	-	-	-	-	-	2	FAM189A1	15
121	-	-	-	-	-	-	✔	-	-	-	-	-	-	-	-	-	-	✔	-	-	-	-	2	GRM3	7
122	-	-	-	-	-	-	-	✔	✔	-	-	-	-	-	-	-	-	-	-	-	-	-	2	RPL35	9
123	-	-	-	-	-	-	-	✔	✔	-	-	-	-	-	-	-	-	-	-	-	-	-	2	H4C1	6
124	-	-	-	-	-	-	-	✔	✔	-	-	-	-	-	-	-	-	-	-	-	-	-	2	H3C1	6
125	-	-	-	-	-	-	-	✔	✔	-	-	-	-	-	-	-	-	-	-	-	-	-	2	H3C12	6
126	-	-	-	-	-	-	-	✔	✔	-	-	-	-	-	-	-	-	-	-	-	-	-	2	SVBP	1
127	-	-	-	-	-	-	-	✔	✔	-	-	-	-	-	-	-	-	-	-	-	-	-	2	H2AC12	6
128	-	-	-	-	-	-	-	✔	✔	-	-	-	-	-	-	-	-	-	-	-	-	-	2	H3C3	6
129	-	-	-	-	-	-	-	✔	✔	-	-	-	-	-	-	-	-	-	-	-	-	-	2	H2AC4	6
130	-	-	-	-	-	-	-	✔	✔	-	-	-	-	-	-	-	-	-	-	-	-	-	2	H4C2	6
131	-	-	-	-	-	-	-	✔	✔	-	-	-	-	-	-	-	-	-	-	-	-	-	2	RPL36	19
132	-	-	-	-	-	-	-	✔	✔	-	-	-	-	-	-	-	-	-	-	-	-	-	2	H2BC14	6
133	-	-	-	-	-	-	-	✔	✔	-	-	-	-	-	-	-	-	-	-	-	-	-	2	H3C10	6
134	-	-	-	-	-	-	-	✔	✔	-	-	-	-	-	-	-	-	-	-	-	-	-	2	NKX6-2	10
135	-	-	-	-	-	-	-	✔	✔	-	-	-	-	-	-	-	-	-	-	-	-	-	2	H2BC4	6
136	-	-	-	-	-	-	-	✔	✔	-	-	-	-	-	-	-	-	-	-	-	-	-	2	SSR4	X
137	-	-	-	-	-	-	-	✔	✔	-	-	-	-	-	-	-	-	-	-	-	-	-	2	UXT	X
138	-	-	-	-	-	-	-	✔	✔	-	-	-	-	-	-	-	-	-	-	-	-	-	2	H2AC16	6
139	-	-	-	-	-	-	-	✔	✔	-	-	-	-	-	-	-	-	-	-	-	-	-	2	SSX8P	X
140	-	-	-	-	-	-	-	-	-	✔	✔	-	-	-	-	-	-	-	-	-	-	-	2	ENPP2	8
141	-	-	-	-	-	-	✔	-	-	-	-	-	-	-	-	-	-	-	-	-	-	-	1	MT2A	16
142	-	-	-	-	-	-	-	-	-	-	-	-	-	-	-	-	-	-	-	-	✔	-	1	ECRG4	2

## Sheet: MED
	Allen.brain.atlas_microarray.analysis	GSE46706_GPL5175_DE_raw_probeset	GSE46706_GPL5188_DE_raw	GTEx_brain	SUM of overlap datasets	Gene	Chromosome
0	✔	✔	✔	✔	4	UTY	Y
1	✔	✔	✔	✔	4	EIF1AY	Y
2	✔	✔	✔	✔	4	RPS4Y1	Y
3	✔	✔	✔	✔	4	TMSB4Y	Y
4	✔	✔	✔	✔	4	TTTY10	Y
5	✔	✔	✔	✔	4	TTTY14	Y
6	✔	✔	✔	✔	4	USP9Y	Y
7	✔	✔	✔	✔	4	DDX3Y	Y
8	✔	✔	✔	✔	4	NLGN4Y	Y
9	✔	✔	✔	✔	4	ZFY	Y
10	✔	✔	✔	-	3	CD69	12
11	✔	✔	✔	-	3	ENPP2	8
12	✔	✔	-	✔	3	PCDH11Y	Y
13	✔	✔	✔	-	3	UGT8	4
14	✔	✔	✔	-	3	CNDP1	18
15	✔	✔	✔	-	3	OR52B4	11
16	-	✔	✔	✔	3	TXLNGY	Y
17	✔	✔	-	✔	3	KDM5D	Y
18	✔	-	-	✔	2	PRKY	Y
19	✔	-	✔	-	2	CYB5R2	11
20	✔	-	✔	-	2	PCDH11X	X
21	✔	-	✔	-	2	GPD1	12
22	-	✔	-	✔	2	PPP1R12BP1	Y
23	-	✔	✔	-	2	SLC24A2	9
24	-	-	✔	✔	2	PAX8-AS1	2
25	✔	✔	-	-	2	TTTY3B	Y
26	✔	✔	-	-	2	RPS4Y2	Y
27	✔	✔	-	-	2	FOLH1	11
28	✔	-	✔	-	2	LCE3D	1
29	✔	-	✔	-	2	MOG	6
30	✔	-	✔	-	2	EVI2A	17
31	✔	✔	-	-	2	MAG	19
32	✔	-	✔	-	2	CERCAM	9
33	✔	-	-	✔	2	DDX43	6
34	✔	✔	-	-	2	HSFY1	Y
35	✔	-	✔	-	2	KLK6	19
36	✔	-	-	✔	2	BCORP1	Y
37	✔	-	-	-	1	RGS1	1
38	-	-	✔	-	1	CARNS1	11
39	✔	-	-	-	1	KRTAP19-8	21
40	✔	-	-	-	1	CRYBB2	22
41	-	✔	-	-	1	LINC00278	Y
42	-	✔	-	-	1	RNU1-48P	Y
43	-	✔	-	-	1	AGKP1	Y
44	-	-	-	✔	1	ANOS2P	Y

## Sheet: OC
	Allen.brain.atlas_microarray.analysis	brain.span_microarray	brain.span_RNAseq	GSE13344_GPL5175	GSE13344_GPL5188	GSE25219_GPL5175	GSE25219_GPL5188	GSE44772	GSE46706_GPL5175_DE_raw_probeset	GSE46706_GPL5188_DE_raw	GSE5281	GSE84422_GPL96	GSE84422_GPL97	SUM of overlap datasets	Gene	Chromosome
0	✔	✔	✔	✔	✔	✔	✔	✔	✔	✔	✔	-	-	11	DDX3Y	Y
1	✔	✔	✔	✔	✔	✔	✔	✔	✔	✔	✔	-	-	11	UTY	Y
2	✔	✔	✔	✔	✔	✔	✔	✔	✔	✔	✔	-	-	11	EIF1AY	Y
3	✔	✔	✔	✔	✔	✔	✔	✔	✔	✔	-	-	-	10	TMSB4Y	Y
4	✔	✔	✔	✔	✔	✔	✔	-	✔	✔	✔	-	-	10	TTTY10	Y
5	✔	✔	✔	-	✔	-	✔	✔	✔	✔	✔	-	-	9	RPS4Y1	Y
6	✔	✔	✔	-	✔	-	✔	✔	✔	✔	✔	-	-	9	PRKY	Y
7	✔	✔	✔	-	✔	-	✔	✔	✔	✔	✔	-	-	9	USP9Y	Y
8	✔	✔	✔	-	✔	-	✔	-	✔	✔	✔	-	-	8	ZFY	Y
9	✔	✔	✔	-	✔	-	✔	-	✔	✔	✔	-	-	8	NLGN4Y	Y
10	✔	✔	✔	-	✔	-	✔	✔	✔	-	-	-	-	7	PCDH11Y	Y
11	-	-	-	✔	✔	✔	✔	-	✔	✔	✔	-	-	7	TXLNGY	Y
12	✔	✔	✔	-	-	-	✔	-	✔	✔	✔	-	-	7	TTTY14	Y
13	✔	-	-	✔	✔	✔	✔	-	-	-	-	✔	-	6	DCXR	17
14	✔	-	-	✔	✔	✔	✔	-	-	-	-	-	-	5	STK17B	2
15	✔	-	-	✔	✔	✔	✔	-	-	-	-	-	-	5	PREX2	8
16	✔	-	-	✔	✔	✔	✔	-	-	-	-	-	-	5	PSAT1	9
17	✔	-	-	✔	✔	✔	✔	-	-	-	-	-	-	5	PON2	7
18	✔	-	-	✔	✔	✔	✔	-	-	-	-	-	-	5	ITGA2	5
19	✔	-	-	✔	✔	✔	✔	-	-	-	-	-	-	5	ENKUR	10
20	✔	-	-	✔	✔	✔	✔	-	-	-	-	-	-	5	BMP7	20
21	✔	-	-	✔	✔	✔	✔	-	-	-	-	-	-	5	CDH20	18
22	✔	-	-	✔	✔	✔	✔	-	-	-	-	-	-	5	STOM	9
23	✔	-	-	✔	✔	✔	✔	-	-	-	-	-	-	5	SLC1A3	5
24	✔	-	-	✔	✔	✔	✔	-	-	-	-	-	-	5	CYBRD1	2
25	✔	-	-	✔	✔	✔	✔	-	-	-	-	-	-	5	LRIG3	12
26	✔	-	-	✔	✔	✔	✔	-	-	-	-	-	-	5	MEGF10	5
27	✔	-	-	✔	✔	-	✔	-	-	-	-	-	-	4	CHRDL1	X
28	✔	-	-	✔	✔	-	-	-	-	-	-	✔	-	4	ST18	8
29	-	-	-	-	-	-	✔	✔	✔	✔	-	-	-	4	SST	3
30	✔	-	✔	✔	✔	-	-	-	-	-	-	-	-	4	MOXD1	6
31	✔	-	-	✔	✔	✔	-	-	-	-	-	-	-	4	EMX2	10
32	✔	✔	-	-	-	✔	✔	-	-	-	-	-	-	4	PALLD	4
33	-	-	-	✔	✔	✔	✔	-	-	-	-	-	-	4	CDKN3	14
34	-	-	-	✔	✔	✔	✔	-	-	-	-	-	-	4	NEK7	1
35	✔	-	✔	-	-	-	-	-	✔	-	✔	-	-	4	KDM5D	Y
36	-	-	-	✔	✔	✔	✔	-	-	-	-	-	-	4	ANXA5	4
37	✔	✔	✔	-	-	-	✔	-	-	-	-	-	-	4	TBL1Y	Y
38	-	-	-	✔	✔	✔	✔	-	-	-	-	-	-	4	EMP2	16
39	-	-	-	✔	✔	✔	✔	-	-	-	-	-	-	4	MIS18BP1	14
40	✔	✔	-	-	-	✔	✔	-	-	-	-	-	-	4	PLTP	20
41	-	-	-	✔	✔	✔	✔	-	-	-	-	-	-	4	CDC6	17
42	✔	-	-	-	-	-	-	-	✔	✔	✔	-	-	4	CD24	6
43	-	-	-	-	-	✔	✔	-	✔	✔	-	-	-	4	PAX8-AS1	2
44	✔	✔	-	-	-	✔	✔	-	-	-	-	-	-	4	SOX9	17
45	-	-	-	✔	✔	✔	✔	-	-	-	-	-	-	4	MAD2L1	4
46	✔	-	-	-	-	✔	✔	-	-	-	-	-	✔	4	NKAIN4	20
47	-	-	-	✔	✔	✔	✔	-	-	-	-	-	-	4	BRCA1	17
48	✔	-	-	-	-	✔	✔	-	-	-	-	-	-	3	SLC2A12	6
49	✔	-	-	✔	✔	-	-	-	-	-	-	-	-	3	FAM111B	11
50	✔	-	-	✔	✔	-	-	-	-	-	-	-	-	3	DTL	1
51	✔	-	-	-	-	✔	✔	-	-	-	-	-	-	3	LUM	12
52	-	-	-	-	-	✔	✔	-	-	-	-	✔	-	3	CCN2	6
53	-	-	-	✔	✔	✔	-	-	-	-	-	-	-	3	H2AC12	6
54	-	-	-	✔	✔	✔	-	-	-	-	-	-	-	3	H4C1	6
55	-	-	-	-	-	-	-	✔	✔	✔	-	-	-	3	PVALB	22
56	-	-	-	-	-	-	✔	-	✔	✔	-	-	-	3	ETV5	3
57	-	-	-	-	-	✔	-	-	✔	✔	-	-	-	3	EGR1	5
58	-	-	-	✔	✔	✔	-	-	-	-	-	-	-	3	HMGB2	4
59	-	-	-	✔	✔	✔	-	-	-	-	-	-	-	3	H4C4	6
60	-	-	-	✔	✔	-	✔	-	-	-	-	-	-	3	DEPDC1	1
61	✔	-	-	✔	✔	-	-	-	-	-	-	-	-	3	DLGAP5	14
62	✔	-	-	-	-	✔	✔	-	-	-	-	-	-	3	FGF2	4
63	✔	-	-	✔	✔	-	-	-	-	-	-	-	-	3	CDC20	1
64	✔	-	-	-	-	✔	✔	-	-	-	-	-	-	3	HES1	3
65	✔	-	-	-	-	-	-	✔	✔	-	-	-	-	3	HSFY1	Y
66	✔	-	-	-	-	✔	✔	-	-	-	-	-	-	3	FGFR3	4
67	✔	-	-	-	-	✔	✔	-	-	-	-	-	-	3	EFEMP1	2
68	✔	-	-	-	-	✔	✔	-	-	-	-	-	-	3	GJA1	6
69	✔	-	-	-	-	✔	✔	-	-	-	-	-	-	3	SLC7A11	4
70	✔	-	-	-	✔	-	✔	-	-	-	-	-	-	3	PHGDH	1
71	✔	-	-	✔	✔	-	-	-	-	-	-	-	-	3	PAX6	11
72	✔	-	-	-	-	✔	✔	-	-	-	-	-	-	3	LIX1	5
73	✔	-	-	-	✔	-	✔	-	-	-	-	-	-	3	ACBD7	10
74	✔	-	-	-	-	✔	✔	-	-	-	-	-	-	3	NR2E1	6
75	✔	-	-	✔	✔	-	-	-	-	-	-	-	-	3	TYMS	18
76	✔	-	-	✔	✔	-	-	-	-	-	-	-	-	3	GLI3	7
77	✔	-	-	✔	✔	-	-	-	-	-	-	-	-	3	MKI67	10
78	✔	-	-	-	-	✔	✔	-	-	-	-	-	-	3	SELENBP1	1
79	-	-	-	✔	✔	✔	-	-	-	-	-	-	-	3	EXO1	1
80	✔	-	-	-	-	-	-	-	✔	✔	-	-	-	3	CERCAM	9
81	✔	-	-	-	-	✔	✔	-	-	-	-	-	-	3	SUCLG2	3
82	✔	-	-	✔	✔	-	-	-	-	-	-	-	-	3	PBK	8
83	✔	-	-	-	-	-	-	-	✔	-	✔	-	-	3	PLCXD1	X
84	✔	-	-	-	-	✔	✔	-	-	-	-	-	-	3	KCNJ10	1
85	✔	-	-	-	-	✔	✔	-	-	-	-	-	-	3	HEY2	6
86	✔	-	-	-	-	✔	✔	-	-	-	-	-	-	3	EFHD1	2
87	✔	-	-	-	-	-	-	-	✔	✔	-	-	-	3	CNDP1	18
88	✔	-	-	-	-	-	-	-	✔	✔	-	-	-	3	PCDH11X	X
89	✔	-	-	-	-	✔	✔	-	-	-	-	-	-	3	FAT1	4
90	✔	-	-	-	-	✔	✔	-	-	-	-	-	-	3	GATM	15
91	-	-	-	-	-	-	-	-	-	-	✔	-	✔	2	VARS2	6
92	-	-	-	-	-	-	-	✔	-	✔	-	-	-	2	TRPC3	4
93	-	-	-	-	-	-	-	-	✔	✔	-	-	-	2	LDOC1	X
94	-	-	-	-	-	✔	✔	-	-	-	-	-	-	2	LYVE1	11
95	-	-	-	-	-	✔	✔	-	-	-	-	-	-	2	SERTAD4	1
96	-	-	-	-	-	✔	✔	-	-	-	-	-	-	2	CRABP1	15
97	-	-	-	-	-	✔	✔	-	-	-	-	-	-	2	OGN	9
98	-	-	-	-	-	✔	✔	-	-	-	-	-	-	2	PLPP3	1
99	-	-	-	-	-	✔	✔	-	-	-	-	-	-	2	FAXDC2	5
100	-	-	-	-	-	-	-	-	-	-	✔	-	✔	2	NGB	14
101	-	-	-	-	-	✔	✔	-	-	-	-	-	-	2	LGALS1	22
102	✔	-	-	-	-	-	-	-	✔	-	-	-	-	2	RPS4Y2	Y
103	-	-	-	✔	✔	-	-	-	-	-	-	-	-	2	H4C2	6
104	-	-	-	✔	✔	-	-	-	-	-	-	-	-	2	H3C12	6
105	✔	-	-	-	-	-	-	-	-	-	-	-	✔	2	PRR18	6
106	-	-	✔	-	-	-	-	-	✔	-	-	-	-	2	GYG2P1	Y
107	-	-	-	✔	✔	-	-	-	-	-	-	-	-	2	H2BC3	6
108	-	-	-	✔	✔	-	-	-	-	-	-	-	-	2	H2BC4	6
109	-	-	-	✔	✔	-	-	-	-	-	-	-	-	2	RCN1	11
110	-	-	-	✔	✔	-	-	-	-	-	-	-	-	2	KIF11	10
111	-	-	-	✔	✔	-	-	-	-	-	-	-	-	2	H3C1	6
112	-	-	-	✔	✔	-	-	-	-	-	-	-	-	2	H2BC14	6
113	-	-	-	✔	✔	-	-	-	-	-	-	-	-	2	PPP1R17	7
114	-	-	-	✔	✔	-	-	-	-	-	-	-	-	2	NCAPG	4
115	-	-	-	✔	✔	-	-	-	-	-	-	-	-	2	H2AC15	6
116	-	-	-	✔	✔	-	-	-	-	-	-	-	-	2	CCNB2	15
117	-	-	-	✔	✔	-	-	-	-	-	-	-	-	2	CDK1	10
118	-	-	-	✔	✔	-	-	-	-	-	-	-	-	2	H3C3	6
119	-	-	-	✔	✔	-	-	-	-	-	-	-	-	2	H1-2	6
120	-	-	-	✔	✔	-	-	-	-	-	-	-	-	2	NUSAP1	15
121	-	-	-	✔	✔	-	-	-	-	-	-	-	-	2	FANCI	15
122	-	-	-	✔	✔	-	-	-	-	-	-	-	-	2	PRC1	15
123	-	-	-	✔	✔	-	-	-	-	-	-	-	-	2	BRIP1	17
124	-	-	-	✔	✔	-	-	-	-	-	-	-	-	2	H1-5	6
125	-	-	-	-	-	-	-	-	-	-	-	✔	-	1	ATP8B1	18

## Sheet: PL
	Allen.brain.atlas_microarray.analysis	brain.span_microarray	brain.span_RNAseq	GSE11882	GSE13344_GPL5175	GSE13344_GPL5188	GSE25219_GPL5175	GSE25219_GPL5188	GSE35978	GSE84422_GPL96	GSE84422_GPL97	SUM of overlap datasets	Gene	Chromosome
0	✔	✔	✔	✔	✔	✔	✔	✔	✔	-	-	9	EIF1AY	Y
1	✔	✔	✔	✔	✔	✔	✔	✔	✔	-	-	9	UTY	Y
2	✔	✔	✔	✔	✔	✔	✔	✔	✔	-	-	9	TTTY10	Y
3	✔	✔	✔	✔	✔	✔	✔	✔	✔	-	-	9	DDX3Y	Y
4	✔	✔	✔	-	✔	✔	✔	✔	-	-	-	7	PAX6	11
5	✔	✔	✔	✔	-	✔	-	✔	✔	-	-	7	RPS4Y1	Y
6	✔	✔	✔	✔	-	✔	-	✔	✔	-	-	7	USP9Y	Y
7	✔	✔	✔	✔	-	✔	-	✔	✔	-	-	7	NLGN4Y	Y
8	✔	✔	✔	-	✔	✔	✔	✔	-	-	-	7	TIMP1	X
9	✔	✔	✔	✔	-	✔	-	✔	✔	-	-	7	ZFY	Y
10	✔	-	✔	-	✔	✔	✔	✔	-	-	-	6	CSF1R	5
11	✔	✔	✔	-	-	✔	-	✔	✔	-	-	6	PRKY	Y
12	-	✔	✔	-	✔	✔	✔	-	✔	-	-	6	ARHGDIB	12
13	✔	-	✔	-	✔	✔	✔	✔	-	-	-	6	FZD8	10
14	-	-	-	✔	✔	✔	✔	✔	✔	-	-	6	TXLNGY	Y
15	✔	✔	✔	-	✔	✔	✔	-	-	-	-	6	TMSB4Y	Y
16	✔	✔	✔	✔	-	-	-	✔	✔	-	-	6	TTTY14	Y
17	✔	✔	✔	-	-	✔	-	✔	-	-	-	5	PCDH11Y	Y
18	✔	-	✔	-	✔	✔	✔	-	-	-	-	5	GLI3	7
19	✔	-	-	-	✔	✔	✔	✔	-	-	-	5	BMP7	20
20	-	-	✔	-	✔	✔	✔	✔	-	-	-	5	PDPN	1
21	✔	✔	✔	-	-	-	✔	✔	-	-	-	5	PLTP	20
22	-	-	-	✔	✔	✔	✔	✔	-	-	-	5	ZMAT4	8
23	✔	✔	✔	-	-	-	✔	✔	-	-	-	5	ZFP36L1	14
24	-	✔	-	-	✔	✔	✔	✔	-	-	-	5	HSPB1	7
25	✔	✔	-	-	-	-	✔	✔	-	-	-	4	FOS	14
26	✔	-	✔	-	✔	✔	-	-	-	-	-	4	LYN	8
27	✔	-	✔	-	-	-	✔	✔	-	-	-	4	RFX4	12
28	✔	-	✔	-	✔	✔	-	-	-	-	-	4	CDC20	1
29	✔	-	✔	-	✔	✔	-	-	-	-	-	4	NUSAP1	15
30	✔	-	✔	-	-	-	✔	✔	-	-	-	4	PIPOX	17
31	✔	-	✔	-	✔	✔	-	-	-	-	-	4	BIRC5	17
32	✔	✔	-	-	✔	✔	-	-	-	-	-	4	NEK2	1
33	✔	✔	-	-	-	-	✔	✔	-	-	-	4	CBR1	21
34	-	✔	✔	-	-	-	✔	✔	-	-	-	4	MYOF	10
35	-	✔	-	✔	-	-	✔	✔	-	-	-	4	TAC3	12
36	✔	-	✔	-	-	-	✔	✔	-	-	-	4	ZFHX4	8
37	✔	✔	✔	-	-	-	-	✔	-	-	-	4	FKBP10	17
38	✔	-	✔	-	✔	✔	-	-	-	-	-	4	MKI67	10
39	✔	-	-	-	✔	✔	-	-	✔	-	-	4	RPS4Y2	Y
40	✔	-	✔	-	✔	✔	-	-	-	-	-	4	GPR39	2
41	✔	-	✔	-	-	-	✔	✔	-	-	-	4	ATP1B2	17
42	-	-	-	-	✔	✔	✔	✔	-	-	-	4	CALD1	7
43	-	-	-	-	✔	✔	✔	✔	-	-	-	4	CD53	1
44	✔	✔	-	-	-	-	✔	✔	-	-	-	4	RGR	10
45	-	-	-	-	✔	✔	✔	✔	-	-	-	4	LTBP1	2
46	-	-	-	-	✔	✔	✔	✔	-	-	-	4	C3	19
47	-	-	-	✔	✔	✔	-	-	-	✔	-	4	NUAK1	12
48	-	-	-	-	✔	✔	✔	✔	-	-	-	4	CX3CR1	3
49	✔	-	✔	-	-	-	✔	✔	-	-	-	4	NR2E1	6
50	-	-	-	-	✔	✔	✔	✔	-	-	-	4	SPP1	4
51	-	-	-	-	✔	✔	✔	✔	-	-	-	4	SLC18B1	6
52	-	-	-	-	✔	✔	✔	✔	-	-	-	4	P2RY12	3
53	✔	-	✔	-	-	-	✔	✔	-	-	-	4	SLC7A10	19
54	-	-	-	-	✔	✔	✔	✔	-	-	-	4	MYL9	20
55	✔	-	✔	✔	-	-	-	-	✔	-	-	4	KDM5D	Y
56	✔	-	✔	-	-	-	✔	✔	-	-	-	4	F3	1
57	-	-	-	-	✔	✔	-	-	-	✔	-	3	MCTP1	5
58	-	✔	-	-	-	-	✔	✔	-	-	-	3	CCL2	17
59	-	-	-	-	✔	✔	-	-	-	-	✔	3	KRT222	17
60	-	-	-	-	-	-	✔	✔	-	✔	-	3	NRIP3	11
61	✔	-	-	-	✔	✔	-	-	-	-	-	3	ITGA2	5
62	-	-	-	-	✔	✔	✔	-	-	-	-	3	IFI44L	1
63	✔	-	-	-	-	-	✔	✔	-	-	-	3	RNASE1	14
64	✔	-	-	-	✔	✔	-	-	-	-	-	3	VIM	10
65	-	-	-	✔	-	-	✔	✔	-	-	-	3	GAD2	10
66	-	-	-	-	✔	✔	✔	-	-	-	-	3	PPP1R17	7
67	-	-	-	✔	-	-	✔	✔	-	-	-	3	CX3CL1	16
68	-	-	-	✔	-	-	✔	✔	-	-	-	3	PPP4R4	14
69	-	-	-	✔	-	-	✔	✔	-	-	-	3	SYP	X
70	-	-	-	✔	-	-	✔	✔	-	-	-	3	HAPLN1	5
71	-	-	-	✔	-	-	✔	✔	-	-	-	3	VIP	6
72	-	-	-	✔	-	-	✔	✔	-	-	-	3	CRABP1	15
73	-	-	-	✔	-	-	✔	✔	-	-	-	3	SST	3
74	-	-	-	✔	-	-	✔	✔	-	-	-	3	CRHBP	5
75	-	-	-	✔	✔	✔	-	-	-	-	-	3	CBLN4	20
76	-	-	-	✔	-	-	✔	✔	-	-	-	3	RGS4	1
77	-	-	-	✔	✔	✔	-	-	-	-	-	3	CRYM	16
78	-	-	-	✔	-	-	✔	✔	-	-	-	3	CRH	8
79	-	-	-	✔	-	-	✔	✔	-	-	-	3	GRIK1	21
80	-	-	-	✔	-	-	✔	✔	-	-	-	3	TUBA4A	2
81	-	-	✔	-	✔	✔	-	-	-	-	-	3	CCNA2	4
82	-	-	-	✔	-	-	✔	✔	-	-	-	3	CALB1	8
83	-	✔	-	-	-	-	✔	✔	-	-	-	3	SELPLG	12
84	✔	-	-	-	✔	✔	-	-	-	-	-	3	BUB1	2
85	✔	-	-	-	✔	✔	-	-	-	-	-	3	CCNB2	15
86	✔	-	-	-	-	-	✔	✔	-	-	-	3	SLC25A18	22
87	✔	-	-	-	-	-	✔	✔	-	-	-	3	FXYD1	19
88	✔	-	-	-	-	-	✔	✔	-	-	-	3	GLUL	1
89	✔	-	-	-	-	-	✔	✔	-	-	-	3	MMD2	7
90	✔	-	-	-	-	-	✔	✔	-	-	-	3	PLA2G5	1
91	✔	-	-	-	-	-	✔	✔	-	-	-	3	PON2	7
92	✔	-	-	-	-	-	✔	✔	-	-	-	3	RANBP3L	5
93	✔	-	-	-	-	-	✔	✔	-	-	-	3	HSD17B6	12
94	✔	-	-	-	-	-	✔	✔	-	-	-	3	APOE	19
95	✔	-	-	-	-	-	✔	✔	-	-	-	3	SLCO1C1	12
96	✔	-	-	-	-	-	✔	✔	-	-	-	3	GPC5	13
97	✔	-	-	-	-	-	✔	✔	-	-	-	3	SLC13A5	17
98	✔	-	-	-	-	-	✔	✔	-	-	-	3	PYGM	11
99	✔	-	-	-	-	-	✔	✔	-	-	-	3	SLC1A2	11
100	✔	-	-	-	-	-	✔	✔	-	-	-	3	GJA1	6
101	✔	-	-	-	-	-	✔	✔	-	-	-	3	SLC1A3	5
102	✔	-	-	-	-	-	✔	✔	-	-	-	3	SLC4A4	4
103	✔	✔	✔	-	-	-	-	-	-	-	-	3	SOX9	17
104	✔	-	-	-	-	-	✔	✔	-	-	-	3	SLC7A11	4
105	✔	-	-	-	-	-	✔	✔	-	-	-	3	CD38	4
106	✔	-	-	-	-	-	✔	✔	-	-	-	3	SELENBP1	1
107	✔	-	-	-	-	-	✔	✔	-	-	-	3	CST3	20
108	✔	-	-	-	-	-	✔	✔	-	-	-	3	PAMR1	11
109	✔	-	-	-	-	-	✔	✔	-	-	-	3	CYBRD1	2
110	✔	-	-	-	✔	✔	-	-	-	-	-	3	DTL	1
111	✔	-	-	-	-	-	✔	✔	-	-	-	3	KCNJ10	1
112	✔	-	-	-	✔	✔	-	-	-	-	-	3	PBK	8
113	✔	-	-	-	✔	✔	-	-	-	-	-	3	MOXD1	6
114	✔	-	-	-	✔	✔	-	-	-	-	-	3	DLGAP5	14
115	✔	-	-	-	-	-	✔	✔	-	-	-	3	ATP1A2	1
116	✔	-	-	-	✔	✔	-	-	-	-	-	3	EOMES	3
117	✔	-	-	-	-	-	✔	✔	-	-	-	3	CSRP1	1
118	✔	-	-	-	✔	✔	-	-	-	-	-	3	DYNLT1	6
119	✔	-	-	-	-	-	✔	✔	-	-	-	3	GJB6	13
120	✔	-	-	-	✔	✔	-	-	-	-	-	3	TYMS	18
121	✔	-	-	-	-	-	✔	✔	-	-	-	3	SLC15A2	3
122	✔	-	-	-	-	-	✔	✔	-	-	-	3	MRO	18
123	✔	-	-	-	-	-	✔	✔	-	-	-	3	PMP22	17
124	✔	-	-	-	✔	✔	-	-	-	-	-	3	RNF182	6
125	✔	-	✔	-	-	-	-	✔	-	-	-	3	NOTCH2	1
126	✔	-	-	-	✔	✔	-	-	-	-	-	3	PREX2	8
127	✔	-	-	-	✔	✔	-	-	-	-	-	3	RBP1	3
128	-	-	-	-	-	-	✔	✔	-	-	-	2	PLP1	X
129	-	-	-	-	✔	✔	-	-	-	-	-	2	RBIS	8
130	-	-	-	-	-	-	-	-	-	✔	✔	2	DNAJB14	4
131	-	-	-	-	✔	✔	-	-	-	-	-	2	RTRAF	14
132	✔	-	✔	-	-	-	-	-	-	-	-	2	BTBD17	17
133	-	-	-	-	-	-	✔	✔	-	-	-	2	LYVE1	11
134	-	-	-	-	-	-	✔	✔	-	-	-	2	LGALS1	22
135	-	-	-	-	-	-	✔	✔	-	-	-	2	EFHD1	2
136	-	-	-	-	-	-	✔	✔	-	-	-	2	HLA-DPA1	6
137	-	-	-	-	-	-	✔	✔	-	-	-	2	ALDOC	17
138	-	-	-	-	-	-	✔	✔	-	-	-	2	APOD	3
139	-	-	-	-	-	-	✔	✔	-	-	-	2	SERPINF1	17
140	-	-	-	-	-	-	✔	✔	-	-	-	2	CAMK2A	5
141	-	-	-	-	-	-	✔	✔	-	-	-	2	RGS5	1
142	-	-	-	-	-	-	✔	✔	-	-	-	2	SELENOP	5
143	-	-	-	-	-	-	✔	✔	-	-	-	2	SLC30A3	2
144	-	-	-	-	-	-	✔	✔	-	-	-	2	GLIPR1	12
145	-	-	-	-	-	-	✔	✔	-	-	-	2	CA2	8
146	-	-	-	-	-	-	✔	✔	-	-	-	2	EGR1	5
147	-	-	-	-	✔	✔	-	-	-	-	-	2	H4C13	6
148	-	-	-	-	✔	✔	-	-	-	-	-	2	H3C2	6
149	-	-	-	-	✔	✔	-	-	-	-	-	2	TES	7
150	-	-	-	-	✔	✔	-	-	-	-	-	2	PCLAF	15
151	-	-	-	-	✔	✔	-	-	-	-	-	2	H2BC14	6
152	-	✔	✔	-	-	-	-	-	-	-	-	2	LHX2	9
153	-	-	-	✔	-	-	-	✔	-	-	-	2	PARM1	4
154	-	-	-	-	✔	✔	-	-	-	-	-	2	RRM2	2
155	-	-	-	-	✔	✔	-	-	-	-	-	2	PTTG1	5
156	-	-	-	-	✔	✔	-	-	-	-	-	2	H3C3	6
157	-	-	-	-	✔	✔	-	-	-	-	-	2	NCAPG	4
158	-	-	-	-	✔	✔	-	-	-	-	-	2	SFRP1	8
159	-	-	-	-	✔	✔	-	-	-	-	-	2	ST18	8
160	-	-	-	-	✔	✔	-	-	-	-	-	2	APIP	11
161	-	-	-	-	✔	✔	-	-	-	-	-	2	SYNE2	14
162	-	-	-	-	✔	✔	-	-	-	-	-	2	NPR3	5
163	-	-	-	-	✔	✔	-	-	-	-	-	2	H1-5	6
164	-	-	-	-	✔	✔	-	-	-	-	-	2	ZNF217	20
165	-	-	-	-	✔	✔	-	-	-	-	-	2	HMGB2	4
166	-	-	-	-	✔	✔	-	-	-	-	-	2	TFAP2C	20
167	-	-	-	-	✔	✔	-	-	-	-	-	2	EZH2	7
168	-	-	-	-	✔	✔	-	-	-	-	-	2	CKS2	9
169	-	-	-	-	✔	✔	-	-	-	-	-	2	PDE1A	2
170	-	-	-	-	✔	✔	-	-	-	-	-	2	H1-2	6
171	-	-	-	-	✔	✔	-	-	-	-	-	2	H2BC3	6
172	-	-	-	-	✔	✔	-	-	-	-	-	2	SVBP	1
173	-	-	-	-	✔	✔	-	-	-	-	-	2	MIS12	17
174	-	-	-	-	✔	✔	-	-	-	-	-	2	ANP32E	1
175	-	-	-	-	✔	✔	-	-	-	-	-	2	CCNB1	5
176	-	-	-	-	✔	✔	-	-	-	-	-	2	PIK3R3	1
177	-	-	-	-	✔	✔	-	-	-	-	-	2	H3C11	6
178	-	-	-	-	✔	✔	-	-	-	-	-	2	PRC1	15
179	-	-	-	-	✔	✔	-	-	-	-	-	2	CDH18	5
180	-	-	-	✔	-	-	-	-	-	-	-	1	DIRAS1	19
181	-	-	-	-	-	-	-	-	-	✔	-	1	PSD3	8
182	-	-	-	-	-	-	-	-	-	✔	-	1	SDC3	1
183	-	-	-	-	-	-	-	-	-	-	✔	1	AHI1	6
184	-	-	-	-	-	-	-	-	-	-	✔	1	NBEA	13

## Sheet: STR
	Allen.brain.atlas_microarray.analysis	brain.span_microarray	brain.span_RNAseq	GSE102556	GSE13344_GPL5175	GSE13344_GPL5188	GSE25219_GPL5175	GSE25219_GPL5188	GSE45642	GSE46706_GPL5175_DE_raw_probeset	GSE46706_GPL5188_DE_raw	GSE53987	GSE8397_GPL96	GSE8397_GPL97	GSE84422_GPL570	GSE84422_GPL96	GSE84422_GPL97	GTEx_brain	SUM of overlap datasets	Gene	Chromosome
0	✔	✔	✔	✔	✔	✔	✔	✔	✔	✔	✔	✔	✔	-	-	✔	-	✔	15	EIF1AY	Y
1	✔	✔	✔	✔	✔	✔	✔	✔	✔	✔	✔	✔	✔	-	-	-	-	✔	14	DDX3Y	Y
2	✔	✔	✔	✔	-	✔	-	✔	✔	✔	✔	✔	✔	✔	-	-	✔	✔	14	USP9Y	Y
3	✔	✔	✔	✔	-	✔	-	✔	✔	✔	✔	✔	✔	-	-	-	-	✔	12	RPS4Y1	Y
4	✔	✔	✔	✔	-	✔	-	✔	✔	✔	✔	✔	✔	-	-	-	-	✔	12	NLGN4Y	Y
5	✔	✔	✔	✔	✔	✔	✔	✔	-	✔	✔	✔	-	-	-	-	-	✔	12	TTTY10	Y
6	✔	✔	✔	✔	✔	✔	✔	✔	-	✔	✔	✔	-	-	-	-	-	✔	12	UTY	Y
7	✔	✔	✔	✔	✔	✔	✔	✔	-	✔	✔	-	-	-	-	-	-	✔	11	TMSB4Y	Y
8	✔	✔	✔	✔	-	✔	-	✔	-	✔	✔	✔	-	-	-	-	-	✔	10	ZFY	Y
9	✔	✔	✔	✔	-	-	-	✔	-	✔	✔	✔	-	-	-	-	-	✔	9	TTTY14	Y
10	✔	✔	✔	✔	-	✔	-	✔	-	✔	-	-	-	-	-	-	-	✔	8	PCDH11Y	Y
11	-	-	-	-	✔	✔	✔	✔	-	✔	✔	✔	-	-	-	-	-	✔	8	TXLNGY	Y
12	✔	✔	✔	✔	-	✔	-	✔	-	-	✔	-	-	-	-	-	-	✔	8	PRKY	Y
13	✔	-	✔	✔	-	-	-	-	✔	✔	-	✔	✔	-	-	-	-	✔	8	KDM5D	Y
14	-	✔	✔	✔	-	✔	-	✔	-	✔	✔	-	-	-	-	-	-	✔	8	TBL1Y	Y
15	✔	✔	✔	-	-	-	✔	✔	-	-	-	-	-	-	✔	-	-	-	6	CSF1R	5
16	✔	✔	✔	-	-	-	-	-	-	-	-	✔	-	-	✔	-	-	✔	6	NPAS4	11
17	-	-	-	-	✔	✔	✔	✔	-	-	-	-	-	-	-	-	-	✔	5	PAX8-AS1	2
18	✔	-	-	-	✔	✔	-	-	-	✔	✔	-	-	-	-	-	-	-	5	CD24	6
19	-	✔	-	-	✔	✔	-	-	-	-	-	-	✔	✔	-	-	-	-	5	ATP6V0B	1
20	-	✔	-	✔	-	-	✔	✔	-	-	-	-	-	-	✔	-	-	-	5	SELPLG	12
21	-	-	-	✔	-	-	-	-	-	✔	✔	-	-	✔	-	-	-	✔	5	CERCAM	9
22	-	-	-	-	-	-	✔	✔	-	-	✔	-	-	-	✔	-	-	-	4	P2RY12	3
23	-	-	-	-	✔	✔	-	-	✔	-	-	-	✔	-	-	-	-	-	4	TMEM35A	X
24	-	✔	-	-	✔	✔	-	-	-	-	-	-	✔	-	-	-	-	-	4	MAPRE3	2
25	-	-	-	-	✔	✔	-	-	✔	-	-	-	✔	-	-	-	-	-	4	ITFG1	16
26	-	-	-	-	✔	✔	-	✔	-	-	-	-	-	-	✔	-	-	-	4	RNASE6	14
27	-	-	-	-	✔	✔	-	-	✔	-	-	-	✔	-	-	-	-	-	4	COPS4	4
28	-	✔	-	-	-	-	✔	✔	-	-	-	-	-	-	✔	-	-	-	4	LPAR5	12
29	-	-	✔	✔	-	-	-	-	-	✔	-	-	-	-	-	-	-	✔	4	GYG2P1	Y
30	-	-	✔	-	✔	✔	-	-	✔	-	-	-	-	-	-	-	-	-	4	NPY	7
31	-	-	-	-	✔	✔	-	-	✔	-	-	-	✔	-	-	-	-	-	4	SCG5	15
32	-	-	-	✔	-	-	✔	✔	-	-	-	-	-	-	✔	-	-	-	4	BLNK	10
33	-	-	-	-	✔	✔	-	-	✔	-	-	-	-	-	-	-	-	✔	4	TAC1	7
34	-	✔	✔	-	-	-	✔	✔	-	-	-	-	-	-	-	-	-	-	4	TREM2	6
35	-	-	-	✔	-	-	✔	✔	-	-	-	-	-	-	-	-	-	✔	4	CYB5R2	11
36	-	-	-	-	-	-	✔	✔	-	-	-	✔	✔	-	-	-	-	-	4	TUBB4A	19
37	✔	-	-	-	-	-	✔	✔	-	-	-	-	-	-	✔	-	-	-	4	C3AR1	12
38	-	-	-	-	-	-	✔	✔	-	-	-	-	-	✔	-	-	-	✔	4	PDXP	22
39	✔	-	-	-	-	-	-	-	-	✔	-	✔	-	-	-	-	-	✔	4	CD99	X
40	✔	-	-	-	-	-	✔	✔	-	-	-	-	-	-	✔	-	-	-	4	GPR183	13
41	✔	-	✔	-	✔	✔	-	-	-	-	-	-	-	-	-	-	-	-	4	CHIT1	1
42	✔	-	-	-	-	-	-	-	-	-	-	✔	✔	-	-	-	-	✔	4	PLCXD1	X
43	✔	✔	✔	-	-	-	-	✔	-	-	-	-	-	-	-	-	-	-	4	CD68	17
44	✔	✔	✔	-	-	-	-	✔	-	-	-	-	-	-	-	-	-	-	4	LAPTM5	1
45	-	✔	-	-	-	-	✔	✔	-	-	-	-	-	-	✔	-	-	-	4	CX3CR1	3
46	✔	-	-	-	-	-	✔	✔	-	-	-	-	-	-	✔	-	-	-	4	TGFBI	5
47	✔	✔	-	-	-	-	✔	✔	-	-	-	-	-	-	-	-	-	-	4	CD37	19
48	-	-	-	-	-	-	✔	-	✔	-	-	-	✔	-	-	-	-	-	3	SNAP25	20
49	-	-	-	-	✔	✔	-	-	-	-	-	-	-	✔	-	-	-	-	3	BEX2	X
50	-	-	-	-	-	-	-	-	-	-	✔	-	-	✔	-	-	-	✔	3	OPALIN	10
51	-	-	-	-	-	-	-	-	✔	-	-	-	✔	✔	-	-	-	-	3	SNCA	4
52	-	-	-	✔	-	-	✔	✔	-	-	-	-	-	-	-	-	-	-	3	PFKFB2	1
53	-	-	-	-	✔	✔	-	-	-	-	-	-	✔	-	-	-	-	-	3	PPID	4
54	-	-	-	-	✔	✔	-	-	-	-	-	-	✔	-	-	-	-	-	3	PIGH	14
55	-	-	-	-	-	-	✔	✔	-	-	-	-	-	-	✔	-	-	-	3	CPED1	7
56	-	-	-	-	✔	✔	-	-	✔	-	-	-	-	-	-	-	-	-	3	PDYN	20
57	-	-	-	-	-	-	✔	✔	✔	-	-	-	-	-	-	-	-	-	3	ATP1A1	1
58	-	-	-	-	✔	✔	-	-	-	-	-	-	✔	-	-	-	-	-	3	CMAS	12
59	-	-	-	-	✔	✔	-	-	-	-	-	-	-	✔	-	-	-	-	3	KCNA1	12
60	-	-	-	-	-	-	✔	✔	✔	-	-	-	-	-	-	-	-	-	3	THY1	11
61	-	-	-	-	✔	✔	-	-	-	-	-	-	✔	-	-	-	-	-	3	KIFAP3	1
62	-	-	-	-	-	-	✔	✔	-	-	-	-	-	-	-	-	-	✔	3	SH3RF2	5
63	-	-	-	-	✔	✔	-	-	-	-	-	-	-	-	-	✔	-	-	3	DBR1	3
64	-	-	-	-	-	-	✔	✔	✔	-	-	-	-	-	-	-	-	-	3	HIVEP2	6
65	-	-	-	-	-	-	✔	✔	-	-	-	-	-	-	✔	-	-	-	3	HPGDS	4
66	-	-	-	-	-	-	✔	✔	-	-	-	-	-	-	-	-	-	✔	3	PPP1R1B	17
67	-	-	-	-	-	-	✔	-	-	-	✔	-	-	-	-	-	-	✔	3	KCNJ4	22
68	-	-	-	-	-	-	✔	✔	✔	-	-	-	-	-	-	-	-	-	3	CAMK2B	7
69	✔	-	✔	-	-	-	-	-	-	✔	-	-	-	-	-	-	-	-	3	RPS4Y2	Y
70	-	-	-	✔	-	-	✔	✔	-	-	-	-	-	-	-	-	-	-	3	TLR6	4
71	-	✔	-	-	-	-	-	✔	-	-	-	-	-	-	✔	-	-	-	3	IRF8	16
72	-	-	✔	-	-	-	✔	✔	-	-	-	-	-	-	-	-	-	-	3	IGSF6	16
73	-	-	✔	-	-	-	✔	✔	-	-	-	-	-	-	-	-	-	-	3	APBB1IP	10
74	-	-	✔	-	-	-	-	✔	-	-	-	-	-	-	-	-	-	✔	3	SPESP1	15
75	-	-	✔	✔	-	-	-	-	-	-	-	-	-	-	-	-	-	✔	3	HSFY3P	Y
76	-	-	✔	✔	-	-	-	-	-	-	-	-	-	-	-	-	-	✔	3	ARSFP1	Y
77	-	✔	-	-	-	-	-	-	✔	-	-	-	✔	-	-	-	-	-	3	GABRG2	5
78	-	✔	-	-	-	-	✔	✔	-	-	-	-	-	-	-	-	-	-	3	CAMKV	3
79	-	✔	-	-	-	-	✔	✔	-	-	-	-	-	-	-	-	-	-	3	CCDC3	10
80	-	✔	-	-	-	-	✔	✔	-	-	-	-	-	-	-	-	-	-	3	ARHGDIB	12
81	-	-	-	✔	-	-	-	-	-	-	-	-	✔	✔	-	-	-	-	3	UGT8	4
82	-	✔	✔	-	-	-	✔	-	-	-	-	-	-	-	-	-	-	-	3	ACTG2	2
83	-	✔	-	-	-	-	✔	✔	-	-	-	-	-	-	-	-	-	-	3	AIF1	6
84	-	✔	✔	-	-	-	✔	-	-	-	-	-	-	-	-	-	-	-	3	OLFML3	1
85	✔	-	-	-	✔	✔	-	-	-	-	-	-	-	-	-	-	-	-	3	SNAI2	8
86	✔	-	-	-	✔	✔	-	-	-	-	-	-	-	-	-	-	-	-	3	BRS3	X
87	✔	-	-	-	✔	✔	-	-	-	-	-	-	-	-	-	-	-	-	3	QRFPR	4
88	✔	-	✔	-	-	-	-	-	-	-	-	-	-	-	-	-	-	✔	3	CCL3	17
89	✔	-	-	✔	-	-	-	-	-	-	-	-	-	-	-	-	-	✔	3	BCORP1	Y
90	-	-	✔	✔	-	-	-	-	-	✔	-	-	-	-	-	-	-	-	3	LINC00279	Y
91	-	✔	-	-	-	-	✔	✔	-	-	-	-	-	-	-	-	-	-	3	RNF212	4
92	-	-	-	✔	-	-	✔	✔	-	-	-	-	-	-	-	-	-	-	3	TMC7	16
93	-	-	-	✔	-	-	✔	✔	-	-	-	-	-	-	-	-	-	-	3	P2RY13	3
94	-	-	-	✔	-	-	✔	✔	-	-	-	-	-	-	-	-	-	-	3	CPM	12
95	-	-	-	-	-	-	-	✔	-	-	-	-	-	-	✔	-	-	-	2	ADORA3	1
96	-	-	-	-	✔	✔	-	-	-	-	-	-	-	-	-	-	-	-	2	MIS12	17
97	✔	-	-	-	-	-	-	-	-	-	-	-	-	-	✔	-	-	-	2	LTF	3
98	-	-	-	-	✔	✔	-	-	-	-	-	-	-	-	-	-	-	-	2	NDUFB6	9
99	-	-	-	-	✔	✔	-	-	-	-	-	-	-	-	-	-	-	-	2	APIP	11
100	✔	-	-	-	-	-	-	-	-	-	-	-	-	-	-	-	✔	-	2	RNF182	6
101	-	-	-	-	✔	✔	-	-	-	-	-	-	-	-	-	-	-	-	2	ABRACL	6
102	-	-	-	-	-	-	-	✔	-	-	-	-	-	-	-	-	-	✔	2	ANOS2P	Y
103	-	-	-	-	-	-	-	✔	-	-	-	-	-	-	✔	-	-	-	2	EVI2B	17
104	-	-	-	✔	-	-	-	-	-	✔	-	-	-	-	-	-	-	-	2	LINC00278	Y
105	-	-	-	-	✔	✔	-	-	-	-	-	-	-	-	-	-	-	-	2	KCNJ2	17
106	-	-	-	-	-	-	-	✔	-	-	-	-	-	-	✔	-	-	-	2	OLR1	12
107	-	-	-	-	-	-	-	-	✔	-	-	-	-	-	-	-	-	✔	2	PENK	8
108	-	-	-	-	-	-	-	-	✔	-	-	-	✔	-	-	-	-	-	2	SYT1	12
109	-	-	-	-	-	-	-	-	✔	-	-	-	✔	-	-	-	-	-	2	RGS4	1
110	✔	-	-	-	-	-	-	-	-	✔	-	-	-	-	-	-	-	-	2	HSFY1	Y
111	-	-	-	-	✔	✔	-	-	-	-	-	-	-	-	-	-	-	-	2	SVBP	1
112	-	-	-	-	-	-	-	-	-	-	-	-	✔	✔	-	-	-	-	2	FGF12	3
113	-	-	-	-	-	-	-	-	-	-	-	-	✔	✔	-	-	-	-	2	PPM1E	17
114	-	-	-	-	✔	✔	-	-	-	-	-	-	-	-	-	-	-	-	2	ZNF285	19
115	-	-	-	-	-	-	✔	✔	-	-	-	-	-	-	-	-	-	-	2	HRH2	5
116	-	-	-	-	-	-	✔	✔	-	-	-	-	-	-	-	-	-	-	2	CD53	1
117	-	-	-	-	✔	✔	-	-	-	-	-	-	-	-	-	-	-	-	2	SDHC	1
118	-	-	-	-	✔	✔	-	-	-	-	-	-	-	-	-	-	-	-	2	PCDHB10	5
119	-	-	-	-	✔	✔	-	-	-	-	-	-	-	-	-	-	-	-	2	DPY19L2P4	7
120	-	-	-	-	✔	✔	-	-	-	-	-	-	-	-	-	-	-	-	2	LRIF1	1
121	-	-	-	-	✔	✔	-	-	-	-	-	-	-	-	-	-	-	-	2	TRMT61B	2
122	-	-	-	-	✔	✔	-	-	-	-	-	-	-	-	-	-	-	-	2	RPAIN	17
123	-	-	-	-	✔	✔	-	-	-	-	-	-	-	-	-	-	-	-	2	GAL	11
124	-	-	-	-	✔	✔	-	-	-	-	-	-	-	-	-	-	-	-	2	UBQLN4	1
125	-	-	-	-	-	-	✔	✔	-	-	-	-	-	-	-	-	-	-	2	C3	19
126	-	-	-	✔	-	-	-	-	-	✔	-	-	-	-	-	-	-	-	2	AGKP1	Y
127	-	-	-	-	✔	✔	-	-	-	-	-	-	-	-	-	-	-	-	2	ZNF223	19
128	-	✔	-	-	-	-	-	-	✔	-	-	-	-	-	-	-	-	-	2	RGS2	1
129	-	-	-	-	-	-	✔	✔	-	-	-	-	-	-	-	-	-	-	2	ETV5	3
130	-	-	-	-	✔	✔	-	-	-	-	-	-	-	-	-	-	-	-	2	SERTAD4	1
131	-	-	-	-	-	-	✔	✔	-	-	-	-	-	-	-	-	-	-	2	PDZD2	5
132	-	-	-	-	-	-	✔	✔	-	-	-	-	-	-	-	-	-	-	2	TYROBP	19
133	-	-	-	-	-	-	✔	-	-	-	✔	-	-	-	-	-	-	-	2	TP53INP2	20
134	-	-	-	-	-	-	-	-	-	-	-	-	-	✔	✔	-	-	-	2	PKIB	6

## Sheet: TC
	Allen.brain.atlas_microarray.analysis	brain.span_microarray	brain.span_RNAseq	GSE11882	GSE131617_GPL5175	GSE131617_GPL5188	GSE13344_GPL5175	GSE13344_GPL5188	GSE25219_GPL5175	GSE25219_GPL5188	GSE36980	GSE46706_GPL5175_DE_raw_probeset	GSE46706_GPL5188_DE_raw	GSE5281	GSE84422_GPL96	GSE84422_GPL97	GSE8919	SUM of overlap datasets	Gene	Chromosome
0	✔	✔	✔	✔	✔	✔	✔	✔	✔	✔	✔	✔	✔	✔	-	-	✔	15	DDX3Y	Y
1	✔	✔	✔	✔	✔	✔	✔	✔	✔	✔	✔	✔	✔	-	-	-	✔	14	EIF1AY	Y
2	✔	✔	✔	✔	✔	✔	-	✔	-	✔	✔	✔	✔	✔	-	-	✔	13	NLGN4Y	Y
3	✔	✔	✔	✔	-	✔	✔	✔	✔	✔	✔	✔	✔	-	-	-	✔	13	UTY	Y
4	✔	✔	✔	-	✔	✔	✔	✔	✔	✔	✔	✔	✔	-	-	-	-	12	TTTY10	Y
5	✔	✔	✔	✔	✔	✔	-	✔	-	✔	✔	✔	✔	-	-	-	✔	12	ZFY	Y
6	✔	✔	✔	✔	-	✔	-	✔	-	✔	✔	✔	✔	✔	-	-	✔	12	USP9Y	Y
7	✔	✔	✔	-	✔	✔	✔	✔	✔	✔	-	✔	✔	-	-	-	✔	12	TMSB4Y	Y
8	✔	✔	✔	✔	-	✔	-	✔	-	✔	✔	✔	✔	✔	-	-	✔	12	RPS4Y1	Y
9	✔	✔	✔	✔	-	✔	-	✔	-	✔	✔	✔	✔	✔	-	-	-	11	TTTY14	Y
10	-	-	-	✔	✔	✔	✔	✔	✔	✔	✔	✔	✔	✔	-	-	-	11	TXLNGY	Y
11	✔	✔	✔	-	✔	✔	✔	✔	✔	✔	-	-	-	-	-	-	✔	10	MOXD1	6
12	✔	✔	✔	-	✔	✔	-	✔	-	✔	✔	✔	✔	-	-	-	-	10	PRKY	Y
13	✔	✔	✔	-	-	✔	-	✔	-	✔	-	✔	-	-	-	-	✔	8	PCDH11Y	Y
14	-	✔	✔	-	-	-	✔	✔	✔	✔	-	-	-	-	-	-	✔	7	PLK1	16
15	-	✔	✔	-	-	-	✔	✔	✔	✔	-	-	-	-	✔	-	-	7	HMGB2	4
16	✔	✔	✔	-	-	-	✔	✔	✔	✔	-	-	-	-	-	-	-	7	GLI3	7
17	✔	✔	✔	-	-	-	✔	✔	✔	✔	-	-	-	-	-	-	-	7	DLGAP5	14
18	✔	✔	✔	-	-	-	✔	✔	✔	✔	-	-	-	-	-	-	-	7	ACAA2	18
19	✔	✔	✔	-	-	-	✔	✔	✔	✔	-	-	-	-	-	-	-	7	NUSAP1	15
20	✔	✔	✔	-	-	-	✔	✔	✔	✔	-	-	-	-	-	-	-	7	EMP2	16
21	✔	✔	✔	-	-	-	✔	✔	✔	✔	-	-	-	-	-	-	-	7	TIMP1	X
22	✔	✔	✔	-	-	-	✔	✔	✔	✔	-	-	-	-	-	-	-	7	CDC20	1
23	✔	✔	✔	-	-	-	✔	✔	✔	✔	-	-	-	-	-	-	-	7	PSAT1	9
24	✔	✔	✔	-	-	-	✔	✔	✔	✔	-	-	-	-	-	-	-	7	NDC80	18
25	✔	✔	✔	-	-	-	✔	✔	✔	✔	-	-	-	-	-	-	-	7	BUB1	2
26	-	✔	-	-	✔	✔	✔	✔	✔	✔	-	-	-	-	-	-	-	7	CKB	14
27	✔	✔	✔	-	-	-	✔	✔	✔	✔	-	-	-	-	-	-	-	7	CDCA2	8
28	✔	✔	✔	-	-	-	✔	✔	✔	✔	-	-	-	-	-	-	-	7	SULT1C4	2
29	✔	✔	✔	-	-	-	✔	✔	✔	✔	-	-	-	-	-	-	-	7	MKI67	10
30	✔	-	✔	✔	-	-	-	-	-	-	✔	✔	-	✔	-	-	✔	7	KDM5D	Y
31	✔	✔	✔	-	-	-	✔	✔	✔	✔	-	-	-	-	-	-	-	7	PBK	8
32	✔	✔	-	-	-	-	✔	✔	✔	✔	-	-	-	-	-	-	-	6	FAM111B	11
33	✔	-	✔	-	-	-	✔	✔	✔	✔	-	-	-	-	-	-	-	6	ASPM	1
34	✔	✔	✔	-	-	-	-	-	✔	✔	-	-	-	-	-	-	✔	6	FAM167A	8
35	✔	✔	✔	-	-	-	-	-	✔	✔	-	-	-	-	-	-	✔	6	FKBP10	17
36	✔	✔	-	-	-	-	✔	✔	✔	✔	-	-	-	-	-	-	-	6	CCNB2	15
37	✔	-	✔	-	✔	✔	✔	✔	-	-	-	-	-	-	-	-	-	6	ABCA1	9
38	✔	-	✔	-	-	-	✔	✔	✔	✔	-	-	-	-	-	-	-	6	DTL	1
39	-	✔	✔	-	-	-	✔	✔	✔	✔	-	-	-	-	-	-	-	6	KIF11	10
40	✔	✔	✔	-	✔	-	-	-	✔	✔	-	-	-	-	-	-	-	6	ENKUR	10
41	-	✔	✔	-	-	-	✔	✔	✔	✔	-	-	-	-	-	-	-	6	IQGAP2	5
42	-	-	-	-	✔	✔	✔	✔	✔	✔	-	-	-	-	-	-	-	6	CXXC5	5
43	-	✔	✔	-	-	-	✔	✔	✔	✔	-	-	-	-	-	-	-	6	VIM	10
44	-	✔	✔	-	-	-	✔	✔	✔	✔	-	-	-	-	-	-	-	6	NCAPH	2
45	-	✔	✔	-	-	-	✔	✔	✔	✔	-	-	-	-	-	-	-	6	MIS18BP1	14
46	-	✔	✔	-	-	-	✔	✔	✔	✔	-	-	-	-	-	-	-	6	KIF20A	5
47	-	✔	✔	-	-	-	✔	✔	✔	✔	-	-	-	-	-	-	-	6	KIF23	15
48	-	✔	✔	-	-	-	✔	✔	✔	✔	-	-	-	-	-	-	-	6	PNP	14
49	-	✔	✔	-	-	-	✔	✔	✔	✔	-	-	-	-	-	-	-	6	NUF2	1
50	-	✔	✔	-	-	-	✔	✔	✔	✔	-	-	-	-	-	-	-	6	PTTG1	5
51	-	✔	-	-	✔	-	✔	✔	✔	✔	-	-	-	-	-	-	-	6	CDKN3	14
52	-	✔	✔	-	-	-	✔	✔	✔	✔	-	-	-	-	-	-	-	6	ABHD3	18
53	-	✔	✔	-	-	-	✔	✔	✔	✔	-	-	-	-	-	-	-	6	CDK2	12
54	-	✔	✔	-	-	-	✔	✔	✔	✔	-	-	-	-	-	-	-	6	CDK1	10
55	✔	✔	✔	-	✔	-	-	-	✔	✔	-	-	-	-	-	-	-	6	GATM	15
56	-	✔	✔	-	-	-	✔	✔	✔	✔	-	-	-	-	-	-	-	6	ITGA2	5
57	✔	-	✔	-	-	-	✔	✔	✔	✔	-	-	-	-	-	-	-	6	CHRDL1	X
58	✔	-	-	-	-	✔	✔	✔	-	-	✔	✔	-	-	-	-	-	6	RPS4Y2	Y
59	✔	✔	✔	-	-	-	-	-	✔	✔	-	-	-	-	-	-	✔	6	NR2E1	6
60	✔	✔	✔	-	-	-	-	-	✔	✔	-	-	-	-	-	-	✔	6	FGFR3	4
61	✔	✔	✔	-	-	-	-	-	✔	✔	-	-	-	✔	-	-	-	6	HES1	3
62	✔	✔	✔	-	-	-	-	-	✔	✔	-	-	-	-	-	-	✔	6	FZD8	10
63	✔	✔	✔	-	-	-	-	-	✔	✔	-	-	-	-	-	-	✔	6	MLC1	22
64	✔	✔	✔	-	-	-	-	-	✔	✔	-	-	-	-	-	-	✔	6	NKAIN4	20
65	✔	✔	-	-	-	-	-	-	✔	✔	-	-	-	-	-	-	✔	5	TTYH1	19
66	✔	✔	✔	-	-	-	-	-	✔	✔	-	-	-	-	-	-	-	5	SOX9	17
67	✔	✔	✔	-	-	-	-	-	✔	✔	-	-	-	-	-	-	-	5	RFX4	12
68	✔	-	-	-	✔	-	-	-	-	-	-	✔	✔	-	-	-	✔	5	CD24	6
69	✔	✔	✔	-	-	-	-	-	✔	-	-	-	-	-	✔	-	-	5	LGALS3	14
70	✔	✔	✔	-	-	-	-	-	✔	✔	-	-	-	-	-	-	-	5	PDLIM5	4
71	✔	✔	✔	-	-	-	-	-	✔	✔	-	-	-	-	-	-	-	5	PLTP	20
72	✔	✔	✔	-	-	-	-	-	✔	✔	-	-	-	-	-	-	-	5	LUM	12
73	✔	✔	✔	-	-	-	-	-	✔	✔	-	-	-	-	-	-	-	5	PAX6	11
74	✔	✔	-	-	-	-	-	-	✔	✔	-	-	-	-	-	-	✔	5	CST3	20
75	✔	✔	✔	-	-	-	-	-	✔	✔	-	-	-	-	-	-	-	5	SLC1A3	5
76	✔	-	✔	✔	-	-	-	-	-	-	-	-	-	✔	-	-	✔	5	GDPD2	X
77	✔	✔	✔	-	-	-	-	-	✔	✔	-	-	-	-	-	-	-	5	ITIH2	10
78	-	✔	-	-	-	-	✔	✔	✔	✔	-	-	-	-	-	-	-	5	TFAP2C	20
79	-	✔	✔	-	-	✔	-	-	-	✔	✔	-	-	-	-	-	-	5	PDGFD	11
80	-	✔	-	-	-	-	✔	✔	✔	✔	-	-	-	-	-	-	-	5	DEPDC1	1
81	✔	-	✔	-	-	-	-	-	✔	✔	-	-	-	-	✔	-	-	5	EFEMP1	2
82	-	✔	✔	-	-	-	-	-	✔	✔	-	-	-	-	-	-	✔	5	PDLIM3	4
83	-	✔	-	-	-	-	✔	✔	✔	✔	-	-	-	-	-	-	-	5	BRIP1	17
84	-	✔	-	-	-	-	✔	✔	✔	✔	-	-	-	-	-	-	-	5	CCNB1	5
85	-	-	✔	-	-	-	✔	✔	✔	✔	-	-	-	-	-	-	-	5	TYMS	18
86	-	-	-	✔	-	-	✔	✔	✔	✔	-	-	-	-	-	-	-	5	CX3CR1	3
87	✔	✔	✔	-	-	-	-	-	✔	✔	-	-	-	-	-	-	-	5	ZFHX4	8
88	-	✔	-	-	-	-	✔	✔	✔	✔	-	-	-	-	-	-	-	5	PRC1	15
89	✔	✔	✔	-	-	-	-	✔	-	✔	-	-	-	-	-	-	-	5	TOP2A	17
90	✔	✔	✔	-	-	-	-	-	✔	✔	-	-	-	-	-	-	-	5	VCAM1	1
91	✔	✔	✔	-	-	-	-	-	✔	✔	-	-	-	-	-	-	-	5	AXL	19
92	✔	✔	✔	-	-	-	-	-	✔	✔	-	-	-	-	-	-	-	5	YAP1	11
93	✔	✔	✔	-	-	-	-	-	✔	✔	-	-	-	-	-	-	-	5	BMP7	20
94	✔	-	✔	-	-	-	-	-	✔	✔	-	-	-	-	-	-	✔	5	LRIG1	3
95	✔	✔	✔	-	-	-	-	-	✔	✔	-	-	-	-	-	-	-	5	SDC2	8
96	✔	✔	✔	-	-	-	-	-	✔	✔	-	-	-	-	-	-	-	5	FAT1	4
97	✔	-	-	-	-	-	✔	✔	✔	✔	-	-	-	-	-	-	-	5	PREX2	8
98	✔	-	-	-	✔	-	-	-	✔	✔	-	-	-	-	-	-	✔	5	CXCL14	5
99	✔	✔	✔	-	-	-	-	-	✔	✔	-	-	-	-	-	-	-	5	LIX1	5
100	✔	✔	✔	-	-	-	-	-	✔	✔	-	-	-	-	-	-	-	5	PON2	7
101	✔	✔	✔	-	-	-	-	-	✔	✔	-	-	-	-	-	-	-	5	LPAR4	X
102	✔	-	✔	-	-	-	-	-	✔	✔	-	-	-	-	-	-	✔	5	MMD2	7
103	✔	✔	✔	-	-	-	-	-	-	✔	-	-	-	-	-	-	✔	5	PHGDH	1
104	-	✔	✔	-	-	-	✔	-	✔	-	-	-	-	-	-	-	-	4	RRM2	2
105	-	-	-	-	-	-	✔	✔	✔	✔	-	-	-	-	-	-	-	4	ANP32E	1
106	-	-	-	-	-	-	✔	✔	✔	✔	-	-	-	-	-	-	-	4	TSHZ2	20
107	✔	-	✔	-	-	-	-	-	✔	✔	-	-	-	-	-	-	-	4	GJA1	6
108	✔	-	✔	-	-	-	-	-	✔	✔	-	-	-	-	-	-	-	4	SLC4A4	4
109	-	-	-	-	-	-	✔	✔	✔	✔	-	-	-	-	-	-	-	4	SPP1	4
110	✔	-	-	-	✔	-	-	-	-	-	-	✔	✔	-	-	-	-	4	PCDH11X	X
111	✔	-	✔	-	-	-	-	-	✔	✔	-	-	-	-	-	-	-	4	SLCO1C1	12
112	-	-	-	-	✔	✔	✔	✔	-	-	-	-	-	-	-	-	-	4	EMC6	17
113	-	-	-	-	✔	✔	-	-	✔	✔	-	-	-	-	-	-	-	4	LAMP5	20
114	-	-	-	-	✔	✔	✔	✔	-	-	-	-	-	-	-	-	-	4	PSMB7	9
115	-	-	-	-	-	-	-	-	✔	✔	✔	-	-	✔	-	-	-	4	EGR1	5
116	✔	-	✔	-	✔	✔	-	-	-	-	-	-	-	-	-	-	-	4	HAS2	8
117	-	-	-	-	✔	✔	✔	✔	-	-	-	-	-	-	-	-	-	4	SLC35B1	17
118	-	-	✔	-	-	-	-	-	✔	✔	-	-	✔	-	-	-	-	4	CRH	8
119	-	-	-	-	✔	✔	✔	✔	-	-	-	-	-	-	-	-	-	4	SEC11C	18
120	-	-	✔	-	-	-	-	-	✔	✔	-	-	-	-	✔	-	-	4	ZIC1	3
121	-	-	-	-	✔	✔	-	-	✔	✔	-	-	-	-	-	-	-	4	MAOB	X
122	-	-	-	-	✔	✔	-	-	✔	✔	-	-	-	-	-	-	-	4	GAD2	10
123	-	-	-	-	✔	✔	-	-	✔	✔	-	-	-	-	-	-	-	4	CERCAM	9
124	-	✔	✔	-	-	-	-	-	✔	✔	-	-	-	-	-	-	-	4	LTBP1	2
125	✔	-	-	-	✔	✔	-	-	-	-	-	-	-	-	✔	-	-	4	MT1G	16
126	-	✔	✔	-	-	-	-	-	✔	✔	-	-	-	-	-	-	-	4	CCNA2	4
127	✔	✔	-	-	-	-	-	-	✔	✔	-	-	-	-	-	-	-	4	HSPB1	7
128	✔	-	✔	-	-	-	-	-	-	-	-	-	-	-	✔	✔	-	4	LEPROT	1
129	✔	-	-	-	-	✔	-	-	-	-	-	-	-	-	✔	-	✔	4	CD99	X
130	-	✔	-	-	-	-	-	-	✔	✔	-	-	-	-	-	-	✔	4	MFGE8	15
131	✔	-	-	-	-	-	-	-	✔	✔	-	-	-	✔	-	-	-	4	KCNJ10	1
132	✔	-	-	-	-	-	-	-	✔	✔	-	-	-	-	-	-	✔	4	APOE	19
133	-	✔	✔	-	-	-	-	-	✔	✔	-	-	-	-	-	-	-	4	TIMP3	22
134	✔	-	✔	-	-	-	-	-	✔	✔	-	-	-	-	-	-	-	4	EDNRB	13
135	✔	✔	✔	-	-	-	-	-	-	✔	-	-	-	-	-	-	-	4	NOTCH2	1
136	-	✔	✔	-	-	-	-	-	✔	✔	-	-	-	-	-	-	-	4	ARHGEF6	X
137	✔	✔	-	-	-	-	-	-	✔	✔	-	-	-	-	-	-	-	4	LGALS3BP	17
138	✔	-	-	-	✔	✔	-	-	-	-	-	-	-	-	✔	-	-	4	MT1F	16
139	✔	-	✔	-	-	-	-	-	✔	✔	-	-	-	-	-	-	-	4	ATP1A2	1
140	-	✔	-	-	-	-	-	-	✔	✔	-	-	-	-	-	-	✔	4	RND2	17
141	✔	-	✔	-	-	-	-	-	✔	✔	-	-	-	-	-	-	-	4	SLC7A11	4
142	✔	-	✔	-	-	-	-	-	✔	✔	-	-	-	-	-	-	-	4	SLC15A2	3
143	-	✔	✔	-	-	-	-	-	✔	✔	-	-	-	-	-	-	-	4	PDPN	1
144	✔	-	-	-	-	-	-	-	✔	✔	-	-	-	-	-	-	-	3	PMP22	17
145	✔	-	-	-	-	-	✔	✔	-	-	-	-	-	-	-	-	-	3	TFAP2D	6
146	✔	-	-	-	-	-	-	-	-	✔	-	-	-	-	✔	-	-	3	MT2A	16
147	-	-	-	-	-	-	✔	✔	✔	-	-	-	-	-	-	-	-	3	H2BC3	6
148	-	-	-	-	-	-	✔	✔	✔	-	-	-	-	-	-	-	-	3	H2AC4	6
149	-	-	-	-	✔	✔	-	-	-	-	-	-	-	-	-	-	✔	3	MTCH2	11
150	-	-	-	-	-	-	-	-	✔	✔	-	-	-	-	✔	-	-	3	CSRP1	1
151	-	-	-	-	-	-	-	-	✔	✔	-	-	-	-	-	-	✔	3	ALDOC	17
152	-	-	-	-	-	-	-	-	✔	✔	✔	-	-	-	-	-	-	3	PVALB	22
153	-	-	-	-	✔	✔	-	-	-	✔	-	-	-	-	-	-	-	3	NPTX2	7
154	-	-	-	-	-	-	✔	✔	✔	-	-	-	-	-	-	-	-	3	H1-5	6
155	✔	-	-	-	-	-	-	-	✔	✔	-	-	-	-	-	-	-	3	CYBRD1	2
156	-	✔	-	-	-	-	✔	✔	-	-	-	-	-	-	-	-	-	3	SDHC	1
157	-	✔	-	-	-	-	-	-	✔	✔	-	-	-	-	-	-	-	3	CPED1	7
158	-	✔	-	-	-	-	-	-	✔	✔	-	-	-	-	-	-	-	3	PPP1R17	7
159	-	✔	-	-	-	-	-	-	✔	✔	-	-	-	-	-	-	-	3	DOCK1	10
160	-	✔	-	-	-	-	-	-	✔	✔	-	-	-	-	-	-	-	3	LGALS1	22
161	✔	-	-	-	-	-	-	-	✔	✔	-	-	-	-	-	-	-	3	GSTM5	1
162	✔	-	✔	-	-	-	-	-	-	-	-	-	-	✔	-	-	-	3	BTBD17	17
163	✔	-	-	-	-	-	-	-	✔	✔	-	-	-	-	-	-	-	3	PYGM	11
164	✔	-	-	-	-	-	-	-	✔	✔	-	-	-	-	-	-	-	3	GJB6	13
165	✔	-	-	-	-	✔	-	-	-	-	-	-	-	-	✔	-	-	3	MT1H	16
166	-	-	✔	-	-	-	-	-	✔	✔	-	-	-	-	-	-	-	3	OGN	9
167	✔	✔	✔	-	-	-	-	-	-	-	-	-	-	-	-	-	-	3	TNC	9
168	-	-	✔	-	-	-	-	-	✔	✔	-	-	-	-	-	-	-	3	LYVE1	11
169	-	-	✔	-	✔	✔	-	-	-	-	-	-	-	-	-	-	-	3	FABP7	6
170	-	-	✔	-	-	-	-	-	✔	✔	-	-	-	-	-	-	-	3	COLEC12	18
171	-	-	-	-	-	-	-	-	✔	✔	-	-	-	-	-	-	-	2	TUBA4A	2
172	-	-	-	-	-	-	✔	✔	-	-	-	-	-	-	-	-	-	2	APIP	11
173	-	-	-	-	-	-	-	-	✔	✔	-	-	-	-	-	-	-	2	RGS4	1
174	-	-	-	-	-	-	-	-	✔	✔	-	-	-	-	-	-	-	2	SELENOP	5
175	-	-	-	-	-	-	-	-	✔	✔	-	-	-	-	-	-	-	2	EFHD1	2
176	-	-	-	-	-	-	-	-	✔	✔	-	-	-	-	-	-	-	2	ENPP2	8
177	-	-	-	-	-	-	-	-	-	-	✔	✔	-	-	-	-	-	2	RNU6-255P	Y
178	-	-	-	-	-	-	✔	✔	-	-	-	-	-	-	-	-	-	2	ABRACL	6
179	-	-	-	-	-	-	✔	✔	-	-	-	-	-	-	-	-	-	2	NCAPG	4
180	-	-	-	-	-	-	✔	✔	-	-	-	-	-	-	-	-	-	2	PIK3R3	1
181	-	-	-	-	-	-	-	-	-	-	✔	✔	-	-	-	-	-	2	RNU6-730P	6
182	-	-	✔	-	-	-	-	-	-	-	-	✔	-	-	-	-	-	2	GYG2P1	Y
183	-	-	-	-	-	-	✔	✔	-	-	-	-	-	-	-	-	-	2	H2BC14	6
184	-	-	-	-	-	-	✔	✔	-	-	-	-	-	-	-	-	-	2	H2BC4	6
185	✔	-	-	-	-	-	-	-	-	-	-	-	-	-	✔	-	-	2	ID1	20
186	✔	-	-	-	-	-	-	-	-	-	-	-	-	-	✔	-	-	2	PRODH	22
187	✔	-	-	✔	-	-	-	-	-	-	-	-	-	-	-	-	-	2	SLC39A12	10
188	-	-	-	-	✔	✔	-	-	-	-	-	-	-	-	-	-	-	2	GAD1	2
189	-	-	-	-	✔	✔	-	-	-	-	-	-	-	-	-	-	-	2	TASP1	20
190	-	-	-	-	✔	✔	-	-	-	-	-	-	-	-	-	-	-	2	PAXBP1	21
191	-	-	-	-	✔	✔	-	-	-	-	-	-	-	-	-	-	-	2	MLF1	3
192	-	-	-	-	✔	✔	-	-	-	-	-	-	-	-	-	-	-	2	GPR19	12
193	✔	-	-	-	-	-	-	-	-	-	-	✔	-	-	-	-	-	2	HSFY1	Y
194	-	-	-	-	-	-	✔	✔	-	-	-	-	-	-	-	-	-	2	H3C3	6
195	-	-	-	-	-	-	✔	✔	-	-	-	-	-	-	-	-	-	2	PLA2G7	6
196	-	-	-	-	-	-	✔	✔	-	-	-	-	-	-	-	-	-	2	SVBP	1
197	-	-	-	-	-	-	✔	✔	-	-	-	-	-	-	-	-	-	2	NPR3	5
198	-	-	-	-	-	-	✔	✔	-	-	-	-	-	-	-	-	-	2	SYNE2	14
199	-	-	-	-	-	-	✔	✔	-	-	-	-	-	-	-	-	-	2	ZFPM2	8
200	-	-	-	-	-	-	-	-	-	-	-	-	-	-	-	✔	-	1	PRPF38B	1
201	-	-	-	-	-	-	-	-	-	-	-	-	-	-	-	-	✔	1	ZNF91	19

[truncated: 1 more sheets: THA]
